# Supplementary material for: Aureobasidium pullulans Treatment Mitigates Drought Stress in Abies koreana via Rhizosphere Microbiome Modulation
Source: Plants (Basel). 2023 Oct 23;12(20):3653. doi: 10.3390/plants12203653 (PMC10610362; doi:10.3390/plants12203653)
Supplement: Supplementary file 1 [file plants-12-03653-s001.zip]

Archive with 4 entries (4 files):
- Supplementary figures.docx
- Table S1.doc
- Table S2 Taxonomy_assignment_16SrRNA_data_Supp.xlsx
- Table S3 Taxonomy_assignment_ITS_data_Supp.xlsx
