# Supplementary material for: Aureobasidium pullulans Treatment Mitigates Drought Stress in Abies koreana via Rhizosphere Microbiome Modulation
Source: Plants (Basel). 2023 Oct 23;12(20):3653. doi: 10.3390/plants12203653 (PMC10610362; doi:10.3390/plants12203653)
Supplement: Supplementary file 1 [file plants-12-03653-s001.zip › Table S2 Taxonomy_assignment_16SrRNA_data_Supp.xlsx]

## Sheet: Sheet1
Table S2. List of all detected microbes based on the 16S rRNA metabarcoding sequence analysis in the Korean fir seedling rhizosphere
Kingdom	Phylum	Class	Order	Family	Genus	Species	Score	Hit	Accession_Number_1	Accession_Number_2	Accession_Number_3	water_1_16S	water_2_16S	water_3_16S	stress_1_16S	stress_2_16S	stress_3_16S	AK_10_1_16S	AK_10_2_16S	AK_10_3_16S
Bacteria	__Actinobacteria	__Actinomycetia	__Streptomycetales	__Streptomycetaceae	__Streptomyces	__Streptomyces gilvifuscus	1	1	NR_137389.1	NA	NA	393	200	948	120	294	437	164	452	193
Bacteria	__Actinobacteria	__Actinomycetia	__Propionibacteriales	__Kribbellaceae	__Kribbella	__Kribbella podocarpi	1	1	NR_159091.1	NA	NA	238	44	469	40	112	209	18	197	208
Bacteria	__Proteobacteria	__Alphaproteobacteria	__Rhodospirillales	__Rhodospirillaceae	__Denitrobaculum	__Denitrobaculum tricleocarpae	1	1	NR_170441.1	NA	NA	85	38	67	19	162	650	25	29	293
Bacteria	__Bacteroidetes	__Flavobacteriia	__Flavobacteriales	__Weeksellaceae	__Chryseobacterium	__Chryseobacterium wanjuense	1	1	NR_043678.1	NA	NA	0	3	11	0	398	322	0	35	490
Bacteria	__Verrucomicrobia	__Verrucomicrobiae	__Verrucomicrobiales	__Verrucomicrobia subdivision 3	__Limisphaera	__Limisphaera ngatamarikiensis	1	1	NR_134756.1	NA	NA	0	98	39	58	270	265	133	103	243
Bacteria	__Proteobacteria	__Gammaproteobacteria	__Xanthomonadales	__Rhodanobacteraceae	__Rhodanobacter	__Rhodanobacter spathiphylli	1	1	NR_042434.1	NA	NA	53	47	33	77	239	162	87	192	183
Bacteria	__Verrucomicrobia	__Opitutae	__Opitutales	__Opitutaceae	__Opitutus	__Opitutus terrae	1	1	NR_028890.1	NA	NA	188	355	0	76	40	125	113	50	73
Bacteria	__Proteobacteria	__Betaproteobacteria	__Burkholderiales	__Burkholderiaceae	__Trinickia	__Trinickia diaoshuihuensis	1	1	NR_171504.1	NA	NA	24	8	832	0	0	0	0	18	189
Bacteria	__Verrucomicrobia	__Verrucomicrobiae	__Verrucomicrobiales	__Verrucomicrobia subdivision 3	__Limisphaera	__Limisphaera ngatamarikiensis	1	1	NR_134756.1	NA	NA	0	16	0	17	217	181	9	36	387
	__	__	__	__	__	__	1	1	NA	NA	NA	143	9	358	1	12	142	0	29	84
Bacteria	__Proteobacteria	__Alphaproteobacteria	__Hyphomicrobiales	__Hyphomicrobiaceae	__Hyphomicrobium	__Hyphomicrobium denitrificans	1	1	NR_074189.1	NA	NA	47	46	36	40	218	88	56	91	114
Bacteria	__Proteobacteria	__Alphaproteobacteria	__Rhodospirillales	__Azospirillaceae	__Azospirillum	__Azospirillum brasilense	1	1	NR_042845.1	NA	NA	0	32	0	96	165	56	97	133	150
Bacteria	__Verrucomicrobia	__Verrucomicrobiae	__Verrucomicrobiales	__Verrucomicrobia subdivision 3	__Limisphaera	__Limisphaera ngatamarikiensis	1	1	NR_134756.1	NA	NA	0	64	0	72	165	143	75	61	120
Bacteria	__Proteobacteria	__Betaproteobacteria	__Burkholderiales	__Oxalobacteraceae	__Oxalicibacterium	__Oxalicibacterium flavum	1	1	NR_037133.1	NA	NA	0	0	0	0	508	12	4	15	146
Bacteria	__Proteobacteria	__Alphaproteobacteria	__Sphingomonadales	__Sphingomonadaceae	__Sphingomonas	__Sphingomonas limnosediminicola	1	1	NR_157773.1	NA	NA	165	116	149	19	30	60	72	46	47
Bacteria	__Verrucomicrobia	__Verrucomicrobiae	__Verrucomicrobiales	__Verrucomicrobia subdivision 3	__Limisphaera	__Limisphaera ngatamarikiensis	1	1	NR_134756.1	NA	NA	31	137	0	131	23	45	145	146	25
Bacteria	__Acidobacteria	__Acidobacteriia	__Bryobacterales	__Bryobacteraceae	__Paludibaculum	__Paludibaculum fermentans	1	1	NR_134120.1	NA	NA	0	82	0	45	81	127	100	138	90
Bacteria	__Bacteroidetes	__Flavobacteriia	__Flavobacteriales	__Flavobacteriaceae	__Flavobacterium	__Flavobacterium sufflavum	1	1	NR_171469.1	NA	NA	19	5	6	8	527	0	0	52	26
Bacteria	__Proteobacteria	__Alphaproteobacteria	__Sphingomonadales	__Erythrobacteraceae	__Qipengyuania	__Qipengyuania algicida	1	1	NR_159169.1	NA	NA	62	61	127	50	82	81	54	81	73
Bacteria	__Proteobacteria	__Deltaproteobacteria	__Myxococcales	__Phaselicystidaceae	__Phaselicystis	__Phaselicystis flava	1	1	NR_044523.1	NA	NA	0	169	0	195	0	7	123	98	11
Bacteria	__Proteobacteria	__Alphaproteobacteria	__Hyphomicrobiales	__Devosiaceae	__Devosia	__Devosia insulae	1	1	NR_044036.1	NA	NA	51	53	67	42	82	107	48	71	84
Bacteria	__Actinobacteria	__Acidimicrobiia	__Acidimicrobiales	__Acidimicrobiaceae	__Acidiferrimicrobium	__Acidiferrimicrobium australe	1	1	NR_170414.1	NA	NA	186	40	111	19	33	87	52	49	12
Bacteria	__Proteobacteria	__Alphaproteobacteria	__Hyphomicrobiales	__Xanthobacteraceae	__Pseudolabrys	__Pseudolabrys taiwanensis	1	1	NR_043515.1	NA	NA	49	43	72	0	110	130	37	66	82
Bacteria	__Bacteroidetes	__Chitinophagia	__Chitinophagales	__Chitinophagaceae	__Niastella	__Niastella koreensis	1	1	NR_043673.1	NA	NA	25	0	12	14	74	259	12	16	145
Bacteria	__Bacteroidetes	__Cytophagia	__Cytophagales	__Fulvivirgaceae	__Chryseolinea	__Chryseolinea soli	1	1	NR_165708.1	NA	NA	0	173	0	59	6	44	231	73	12
Bacteria	__Proteobacteria	__Gammaproteobacteria	__Xanthomonadales	__Rhodanobacteraceae	__Dyella	__Dyella humi	1	1	NR_152698.1	NA	NA	0	0	28	0	50	200	11	6	299
Bacteria	__Proteobacteria	__Alphaproteobacteria	__Hyphomicrobiales	__Rhizobiaceae	__Rhizobium	__Rhizobium fabae	1	1	NR_115872.1	NA	NA	54	26	427	9	18	10	21	19	27
Bacteria	__Proteobacteria	__Gammaproteobacteria	__Xanthomonadales	__Rhodanobacteraceae	__Rhodanobacter	__Rhodanobacter fulvus	1	1	NR_114231.1	NA	NA	54	38	70	25	80	80	72	85	46
	__	__	__	__	__	__	1	1	NA	NA	NA	65	47	196	17	33	110	11	51	33
Bacteria	__Bacteroidetes	__Saprospiria	__Saprospirales	__Lewinellaceae	__Flavilitoribacter	__Flavilitoribacter nigricans	1	1	NR_115013.1	NA	NA	20	71	5	104	9	22	206	83	21
Bacteria	__Bacteroidetes	__Chitinophagia	__Chitinophagales	__Chitinophagaceae	__Terrimonas	__Terrimonas crocea	1	1	NR_156827.1	NA	NA	5	349	0	33	0	0	129	22	17
Bacteria	__Verrucomicrobia	__Verrucomicrobiae	__Verrucomicrobiales	__Verrucomicrobia subdivision 3	__Limisphaera	__Limisphaera ngatamarikiensis	1	1	NR_134756.1	NA	NA	227	102	0	0	0	53	82	51	0
Bacteria	__Proteobacteria	__Gammaproteobacteria	__Xanthomonadales	__Rhodanobacteraceae	__Rhodanobacter	__Rhodanobacter xiangquanii	1	1	NR_132710.1	NA	NA	64	28	31	18	89	120	37	53	63
Bacteria	__Proteobacteria	__Gammaproteobacteria	__Xanthomonadales	__Xanthomonadaceae	__Luteimonas	__Luteimonas arsenica	1	1	NR_149301.1	NA	NA	20	34	23	28	64	57	92	144	28
Bacteria	__Proteobacteria	__Alphaproteobacteria	__Rhodospirillales	__Azospirillaceae	__Nitrospirillum	__Nitrospirillum iridis	1	1	NR_146015.1	NA	NA	0	21	0	45	146	42	33	58	121
Bacteria	__Acidobacteria	__Acidobacteriia	__Acidobacteriales	__Acidobacteriaceae	__Occallatibacter	__Occallatibacter savannae	1	1	NR_147737.1	NA	NA	0	0	0	49	83	45	24	56	252
	__	__	__	__	__	__	1	1	NA	NA	NA	15	0	7	0	56	199	46	52	70
Bacteria	__Proteobacteria	__Gammaproteobacteria	__Nevskiales	__Sinobacteraceae	__Nevskia	__Nevskia soli	1	1	NR_044135.1	NA	NA	59	21	63	0	15	112	59	92	33
Bacteria	__Acidobacteria	__Acidobacteriia	__Acidobacteriales	__Acidobacteriaceae	__Edaphobacter	__Edaphobacter dinghuensis	1	1	NR_147748.1	NA	NA	0	0	18	16	252	64	19	17	68
Bacteria	__Proteobacteria	__Betaproteobacteria	__Nitrosomonadales	__Methylophilaceae	__Methylophilus	__Methylophilus rhizosphaerae	1	1	NR_116239.1	NA	NA	0	47	0	143	0	9	194	54	16
Bacteria	__Proteobacteria	__Alphaproteobacteria	__Rhodospirillales	__Rhodospirillaceae	__Elstera	__Elstera cyanobacteriorum	1	1	NR_158149.1	NA	NA	102	81	0	24	34	48	65	57	41
Bacteria	__Verrucomicrobia	__Opitutae	__Opitutales	__Opitutaceae	__Lacunisphaera	__Lacunisphaera limnophila	1	1	NR_146349.1	NA	NA	0	60	0	66	40	59	61	63	89
Bacteria	__Proteobacteria	__Alphaproteobacteria	__Sphingomonadales	__Erythrobacteraceae	__Erythrobacter	__Erythrobacter tepidarius	1	1	NR_040834.1	NA	NA	34	40	35	57	59	31	43	73	62
Bacteria	__Verrucomicrobia	__Opitutae	__Opitutales	__Opitutaceae	__Lacunisphaera	__Lacunisphaera limnophila	1	1	NR_146349.1	NA	NA	0	94	0	106	0	49	108	58	0
Bacteria	__Proteobacteria	__Alphaproteobacteria	__Hyphomicrobiales	__Devosiaceae	__Devosia	__Devosia insulae	1	1	NR_044036.1	NA	NA	93	32	57	27	34	41	31	72	45
Bacteria	__Proteobacteria	__Gammaproteobacteria	__Xanthomonadales	__Rhodanobacteraceae	__Dyella	__Dyella thiooxydans	1	1	NR_116006.1	NA	NA	38	17	45	0	35	103	0	23	149
Bacteria	__Proteobacteria	__Gammaproteobacteria	__Cellvibrionales	__Cellvibrionaceae	__Cellvibrio	__Cellvibrio gandavensis	1	1	NR_025419.1	NA	NA	24	29	300	0	56	0	7	11	20
Bacteria	__Verrucomicrobia	__Verrucomicrobiae	__Verrucomicrobiales	__Verrucomicrobia subdivision 3	__Limisphaera	__Limisphaera ngatamarikiensis	1	1	NR_134756.1	NA	NA	0	111	0	63	16	16	109	64	25
Bacteria	__Bacteroidetes	__Saprospiria	__Saprospirales	__Lewinellaceae	__Flavilitoribacter	__Flavilitoribacter nigricans	1	1	NR_115013.1	NA	NA	0	57	0	152	7	0	108	47	9
Bacteria	__Proteobacteria	__Alphaproteobacteria	__Hyphomicrobiales	__Bradyrhizobiaceae	__Rhodopseudomonas	__Rhodopseudomonas faecalis	1	1	NR_024971.1	NA	NA	94	31	41	21	64	41	35	33	34
Bacteria	__Proteobacteria	__Alphaproteobacteria	__Hyphomicrobiales	__Reyranellaceae	__Reyranella	__Reyranella massiliensis	1	1	NR_116005.1	NA	NA	82	30	54	13	41	46	33	35	68
Bacteria	__Proteobacteria	__Alphaproteobacteria	__Sphingomonadales	__Erythrobacteraceae	__Erythrobacter	__Erythrobacter tepidarius	1	1	NR_040834.1	NA	NA	89	36	50	41	29	26	80	36	0
Bacteria	__Proteobacteria	__Gammaproteobacteria	__Pseudomonadales	__Marinobacteraceae	__Mangrovitalea	__Mangrovitalea sediminis	1	1	NR_159253.1	NA	NA	279	0	25	0	7	0	0	84	0
Bacteria	__Proteobacteria	__Gammaproteobacteria	__Legionellales	__Coxiellaceae	__Aquicella	__Aquicella siphonis	1	1	NR_025764.1	NA	NA	0	0	4	12	74	0	145	123	42
Bacteria	__Bacteroidetes	__Chitinophagia	__Chitinophagales	__Chitinophagaceae	__Compostibacter	__Compostibacter hankyongensis	1	1	NR_151975.1	NA	NA	16	9	43	3	232	32	10	15	25
	__	__	__	__	__	__	1	1	NA	NA	NA	18	9	31	7	24	94	65	101	32
Bacteria	__Proteobacteria	__Alphaproteobacteria	__Hyphomicrobiales	__Phyllobacteriaceae	__Mesorhizobium	__Mesorhizobium atlanticum	1	1	NR_171508.1	NA	NA	31	20	46	18	87	57	47	34	29
Bacteria	__Acidobacteria	__Vicinamibacteria	__	__Vicinamibacteraceae	__Luteitalea	__Luteitalea pratensis	1	1	NR_156918.1	NA	NA	15	80	0	57	28	31	80	66	20
Bacteria	__Proteobacteria	__Alphaproteobacteria	__Hyphomicrobiales	__Bradyrhizobiaceae	__Bradyrhizobium	__Bradyrhizobium lupini	1	1	NR_044869.2	NA	NA	0	28	13	56	70	31	60	52	60
Bacteria	__Bacteroidetes	__Chitinophagia	__Chitinophagales	__Chitinophagaceae	__Chitinophaga	__Chitinophaga barathri	1	1	NR_145663.1	NA	NA	46	23	20	30	38	70	42	63	25
Bacteria	__Proteobacteria	__Alphaproteobacteria	__Rhodospirillales	__Rhodospirillaceae	__Dongia	__Dongia mobilis	1	1	NR_116676.1	NA	NA	20	31	25	57	25	57	49	43	61
Bacteria	__Verrucomicrobia	__Terrimicrobia	__Terrimicrobiales	__Terrimicrobiaceae	__Terrimicrobium	__Terrimicrobium sacchariphilum	1	1	NR_133878.1	NA	NA	16	13	383	0	0	0	0	0	0
Bacteria	__Acidobacteria	__Vicinamibacteria	__	__Vicinamibacteraceae	__Vicinamibacter	__Vicinamibacter silvestris	1	1	NR_151905.1	NA	NA	0	112	0	65	0	12	102	55	6
Bacteria	__Proteobacteria	__Gammaproteobacteria	__Xanthomonadales	__Rhodanobacteraceae	__Rhodanobacter	__Rhodanobacter glycinis	1	1	NR_126201.1	NA	NA	0	14	23	27	84	81	21	26	80
Bacteria	__Bacteroidetes	__Chitinophagia	__Chitinophagales	__Chitinophagaceae	__Chitinophaga	__Chitinophaga rupis	1	1	NR_116917.1	NA	NA	54	31	73	34	22	18	13	18	116
Bacteria	__Armatimonadetes	__Fimbriimonadia	__Fimbriimonadales	__Fimbriimonadaceae	__Fimbriimonas	__Fimbriimonas ginsengisoli	1	1	NR_121726.1	NA	NA	17	18	94	23	34	72	24	23	50
	__	__	__	__	__	__	1	1	NA	NA	NA	0	54	0	63	60	17	33	49	52
Bacteria	__Actinobacteria	__Actinomycetia	__Frankiales	__Frankiaceae	__Frankia	__Frankia inefficax	1	1	NR_149181.1	NA	NA	0	0	121	15	47	35	21	52	51
Bacteria	__Proteobacteria	__Alphaproteobacteria	__Micropepsales	__Micropepsaceae	__Rhizomicrobium	__Rhizomicrobium electricum	1	1	NR_108115.1	NA	NA	0	0	25	0	110	90	0	28	73
Bacteria	__Bacteroidetes	__Cytophagia	__Cytophagales	__Fulvivirgaceae	__Chryseolinea	__Chryseolinea soli	1	1	NR_165708.1	NA	NA	21	60	13	18	7	70	35	57	40
Bacteria	__Bacteroidetes	__Chitinophagia	__Chitinophagales	__Chitinophagaceae	__Flavisolibacter	__Flavisolibacter ginsengiterrae	1	1	NR_041499.1	NA	NA	44	16	87	0	39	23	41	67	5
	__	__	__	__	__	__	1	1	NA	NA	NA	80	17	84	0	12	56	6	30	21
Bacteria	__Proteobacteria	__Betaproteobacteria	__Rhodocyclales	__Zoogloeaceae	__Azoarcus	__Azoarcus olearius	1	1	NR_108183.1	NA	NA	0	64	0	17	59	44	0	56	49
Bacteria	__Proteobacteria	__Alphaproteobacteria	__Hyphomicrobiales	__Methylocystaceae	__Methylocystis	__Methylocystis parvus	1	1	NR_044946.1	NA	NA	0	43	0	68	16	36	51	53	31
Bacteria	__Proteobacteria	__Deltaproteobacteria	__Myxococcales	__Polyangiaceae	__Aetherobacter	__Aetherobacter rufus	1	1	NR_148645.1	NA	NA	0	33	0	148	0	12	55	36	0
Bacteria	__Bacteroidetes	__Cytophagia	__Cytophagales	__Fulvivirgaceae	__Chryseolinea	__Chryseolinea soli	1	1	NR_165708.1	NA	NA	113	30	77	11	0	27	31	0	0
Bacteria	__Proteobacteria	__Alphaproteobacteria	__Rhodospirillales	__Acetobacteraceae	__Rhodovastum	__Rhodovastum atsumiense	1	1	NR_112776.1	NA	NA	37	21	12	28	61	33	38	26	30
Bacteria	__Proteobacteria	__Alphaproteobacteria	__Caulobacterales	__Caulobacteraceae	__Phenylobacterium	__Phenylobacterium koreense	1	1	NR_041016.1	NA	NA	29	52	0	40	11	15	54	86	8
Bacteria	__Proteobacteria	__Betaproteobacteria	__Burkholderiales	__Burkholderiaceae	__Trinickia	__Trinickia diaoshuihuensis	1	1	NR_171504.1	NA	NA	204	0	0	0	16	34	0	36	0
Bacteria	__Verrucomicrobia	__Verrucomicrobiae	__Verrucomicrobiales	__Verrucomicrobia subdivision 3	__Limisphaera	__Limisphaera ngatamarikiensis	1	1	NR_134756.1	NA	NA	0	26	0	49	41	43	43	30	49
Bacteria	__Proteobacteria	__Gammaproteobacteria	__Xanthomonadales	__Rhodanobacteraceae	__Dyella	__Dyella thiooxydans	1	1	NR_116006.1	NA	NA	0	0	0	0	136	81	9	9	43
Bacteria	__Proteobacteria	__Alphaproteobacteria	__Hyphomicrobiales	__Xanthobacteraceae	__Pseudolabrys	__Pseudolabrys taiwanensis	1	1	NR_043515.1	NA	NA	25	37	0	27	43	40	38	35	43
Bacteria	__Proteobacteria	__Alphaproteobacteria	__Micropepsales	__Micropepsaceae	__Micropepsis	__Micropepsis pineolensis	1	1	NR_156848.1	NA	NA	65	35	27	27	21	0	48	38	34
Bacteria	__Proteobacteria	__Gammaproteobacteria	__Xanthomonadales	__Rhodanobacteraceae	__Rhodanobacter	__Rhodanobacter xiangquanii	1	1	NR_132710.1	NA	NA	19	16	49	11	47	52	17	32	25
Bacteria	__Proteobacteria	__Alphaproteobacteria	__Rhodospirillales	__Azospirillaceae	__Azospirillum	__Azospirillum thermophilum	1	1	NR_170450.1	NA	NA	0	14	0	31	14	30	31	27	131
Bacteria	__Proteobacteria	__Alphaproteobacteria	__Rhodospirillales	__Rhodospirillaceae	__Denitrobaculum	__Denitrobaculum tricleocarpae	1	1	NR_170441.1	NA	NA	24	0	50	0	35	56	0	0	116
Bacteria	__Verrucomicrobia	__Opitutae	__Opitutales	__Opitutaceae	__Opitutus	__Opitutus terrae	1	1	NR_028890.1	NA	NA	0	172	0	101	0	0	0	0	0
Bacteria	__Proteobacteria	__Alphaproteobacteria	__Micropepsales	__Micropepsaceae	__Micropepsis	__Micropepsis pineolensis	1	1	NR_156848.1	NA	NA	0	43	0	99	0	0	34	83	0
Bacteria	__Proteobacteria	__Gammaproteobacteria	__Nevskiales	__Sinobacteraceae	__Panacagrimonas	__Panacagrimonas perspica	1	1	NR_112617.1	NA	NA	7	8	0	116	14	0	69	34	19
Bacteria	__Bacteroidetes	__Chitinophagia	__Chitinophagales	__Chitinophagaceae	__Niastella	__Niastella hibisci	1	1	NR_153698.1	NA	NA	10	0	0	0	69	74	0	0	115
Bacteria	__Bacteroidetes	__Cytophagia	__Cytophagales	__Fulvivirgaceae	__Chryseolinea	__Chryseolinea soli	1	1	NR_165708.1	NA	NA	9	27	0	68	0	27	62	55	0
Bacteria	__Gemmatimonadetes	__Gemmatimonadetes	__Gemmatimonadales	__Gemmatimonadaceae	__Roseisolibacter	__Roseisolibacter agri	1	1	NR_163645.1	NA	NA	0	20	0	27	22	46	74	62	10
Bacteria	__Proteobacteria	__Alphaproteobacteria	__Sphingomonadales	__Sphingomonadaceae	__Sphingomonas	__Sphingomonas kyungheensis	1	1	NR_118263.1	NA	NA	0	0	0	0	90	80	0	0	75
Bacteria	__Firmicutes	__Bacilli	__Bacillales	__Bacillaceae	__Neobacillus	__Neobacillus cucumis	1	1	NR_148626.1	NA	NA	14	28	19	46	45	15	53	0	32
Bacteria	__Bacteroidetes	__Chitinophagia	__Chitinophagales	__Chitinophagaceae	__Ferruginibacter	__Ferruginibacter lapsinanis	1	1	NR_044589.1	NA	NA	0	73	0	60	11	7	46	40	23
	__	__	__	__	__	__	1	1	NA	NA	NA	25	0	14	20	37	9	65	64	26
Bacteria	__Proteobacteria	__Gammaproteobacteria	__Xanthomonadales	__Xanthomonadaceae	__Lysobacter	__Lysobacter lycopersici	1	1	NR_136845.1	NA	NA	21	25	10	9	43	50	44	34	13
Bacteria	__Proteobacteria	__Alphaproteobacteria	__Caulobacterales	__Caulobacteraceae	__Asticcacaulis	__Asticcacaulis biprosthecium	1	1	NR_114729.1	NA	NA	0	0	40	0	52	94	0	0	53
Bacteria	__Actinobacteria	__Actinomycetia	__Streptomycetales	__Streptomycetaceae	__Yinghuangia	__Yinghuangia seranimata	1	1	NR_132286.1	NA	NA	21	29	17	0	51	40	50	36	0
Bacteria	__Proteobacteria	__Deltaproteobacteria	__Myxococcales	__Polyangiaceae	__Racemicystis	__Racemicystis persica	1	1	NR_156102.1	NA	NA	0	34	0	122	0	0	53	25	0
	__	__	__	__	__	__	1	1	NA	NA	NA	0	21	31	16	80	10	10	59	32
Bacteria	__Proteobacteria	__Alphaproteobacteria	__Micropepsales	__Micropepsaceae	__Micropepsis	__Micropepsis pineolensis	1	1	NR_156848.1	NA	NA	0	20	0	36	34	27	19	34	86
	__	__	__	__	__	__	1	1	NA	NA	NA	35	32	78	15	12	16	26	38	0
Bacteria	__Bacteroidetes	__Cytophagia	__Cytophagales	__Fulvivirgaceae	__Chryseolinea	__Chryseolinea soli	1	1	NR_165708.1	NA	NA	0	65	0	30	0	40	60	42	0
Bacteria	__Proteobacteria	__Gammaproteobacteria	__	__	__Acidibacter	__Acidibacter ferrireducens	1	1	NR_126260.1	NA	NA	24	21	23	15	26	30	33	32	35
Bacteria	__Bacteroidetes	__Chitinophagia	__Chitinophagales	__Chitinophagaceae	__Niastella	__Niastella hibisci	1	1	NR_153698.1	NA	NA	0	0	0	23	62	0	0	0	176
Bacteria	__Proteobacteria	__Deltaproteobacteria	__Myxococcales	__Sandaracinaceae	__Sandaracinus	__Sandaracinus amylolyticus	1	1	NR_118001.1	NA	NA	40	0	76	0	24	0	11	34	53
	__	__	__	__	__	__	1	1	NR_175508.1	NA	NA	29	0	0	62	16	0	31	59	31
Bacteria	__Proteobacteria	__Alphaproteobacteria	__Hyphomicrobiales	__Devosiaceae	__Devosia	__Devosia insulae	1	1	NR_044036.1	NA	NA	18	27	25	14	27	12	39	21	45
Bacteria	__Actinobacteria	__Actinomycetia	__Corynebacteriales	__Mycobacteriaceae	__Mycolicibacterium	__Mycolicibacterium moriokaense	1	1	NR_115331.1	NA	NA	16	0	38	11	21	32	26	35	60
Bacteria	__Proteobacteria	__Alphaproteobacteria	__Micropepsales	__Micropepsaceae	__Rhizomicrobium	__Rhizomicrobium palustre	1	1	NR_112186.1	NA	NA	20	0	0	23	97	21	0	14	50
Bacteria	__Proteobacteria	__Betaproteobacteria	__Burkholderiales	__Oxalobacteraceae	__Oxalicibacterium	__Oxalicibacterium solurbis	1	1	NR_112029.1	NA	NA	0	0	0	0	135	11	0	0	84
Bacteria	__Bacteroidetes	__Sphingobacteriia	__Sphingobacteriales	__Sphingobacteriaceae	__Mucilaginibacter	__Mucilaginibacter formosus	1	1	NR_164933.1	NA	NA	0	0	0	0	119	54	0	0	49
Bacteria	__Proteobacteria	__Alphaproteobacteria	__Rhodospirillales	__Rhodospirillaceae	__Dongia	__Dongia soli	1	1	NR_146690.1	NA	NA	33	22	0	22	26	24	33	27	34
Bacteria	__Bacteroidetes	__Sphingobacteriia	__Sphingobacteriales	__Sphingobacteriaceae	__Pedobacter	__Pedobacter hainanensis	1	1	NR_132722.1	NA	NA	22	0	97	0	4	52	0	7	52
Bacteria	__Proteobacteria	__Gammaproteobacteria	__Xanthomonadales	__Rhodanobacteraceae	__Rhodanobacter	__Rhodanobacter spathiphylli	1	1	NR_042434.1	NA	NA	0	0	0	20	68	40	23	34	29
Bacteria	__Acidobacteria	__Vicinamibacteria	__	__Vicinamibacteraceae	__Luteitalea	__Luteitalea pratensis	1	1	NR_156918.1	NA	NA	38	27	0	73	11	0	25	22	24
Bacteria	__Verrucomicrobia	__Opitutae	__Opitutales	__Opitutaceae	__Lacunisphaera	__Lacunisphaera limnophila	1	1	NR_146349.1	NA	NA	0	0	0	65	52	12	0	28	58
	__	__	__	__	__	__	1	1	NA	NA	NA	0	11	0	20	0	17	109	45	19
Bacteria	__Actinobacteria	__Actinomycetia	__Propionibacteriales	__Nocardioidaceae	__Nocardioides	__Nocardioides tritolerans	1	1	NR_044227.1	NA	NA	36	0	20	0	38	17	0	44	56
Bacteria	__Proteobacteria	__Gammaproteobacteria	__Chromatiales	__Chromatiaceae	__Thiohalocapsa	__Thiohalocapsa halophila	1	1	NR_115076.1	NA	NA	22	18	0	33	12	28	47	30	17
Bacteria	__Bacteroidetes	__Chitinophagia	__Chitinophagales	__Chitinophagaceae	__Flavitalea	__Flavitalea antarctica	1	1	NR_157626.1	NA	NA	0	24	0	8	33	10	47	57	32
	__	__	__	__	__	__	1	1	NA	NA	NA	35	8	0	54	8	0	37	52	19
Bacteria	__Proteobacteria	__Deltaproteobacteria	__Myxococcales	__Anaeromyxobacteraceae	__Anaeromyxobacter	__Anaeromyxobacter dehalogenans	1	1	NR_074927.1	NA	NA	71	11	69	5	0	16	0	29	5
Bacteria	__Proteobacteria	__Gammaproteobacteria	__Nevskiales	__Steroidobacteraceae	__Steroidobacter	__Steroidobacter agariperforans	1	1	NR_134189.1	NA	NA	72	60	11	30	0	0	25	12	0
	__	__	__	__	__	__	1	1	NR_174198.1	NA	NA	19	15	17	10	38	26	14	29	33
Bacteria	__Proteobacteria	__Alphaproteobacteria	__Micropepsales	__Micropepsaceae	__Rhizomicrobium	__Rhizomicrobium electricum	1	1	NR_108115.1	NA	NA	0	59	0	23	0	0	86	41	0
Bacteria	__Proteobacteria	__Alphaproteobacteria	__Caulobacterales	__Caulobacteraceae	__Asticcacaulis	__Asticcacaulis taihuensis	1	1	NR_042933.1	NA	NA	26	0	79	0	33	21	0	11	43
Bacteria	__Proteobacteria	__Alphaproteobacteria	__Hyphomicrobiales	__Phyllobacteriaceae	__Chelativorans	__Chelativorans composti	1	1	NR_113183.1	NA	NA	36	0	0	22	30	28	29	49	0
Bacteria	__Actinobacteria	__Actinomycetia	__Streptomycetales	__Streptomycetaceae	__Yinghuangia	__Yinghuangia seranimata	1	1	NR_132286.1	NA	NA	13	12	0	40	45	43	0	25	0
Bacteria	__Proteobacteria	__Deltaproteobacteria	__Myxococcales	__Polyangiaceae	__Racemicystis	__Racemicystis persica	1	1	NR_156102.1	NA	NA	0	37	0	28	18	0	57	54	0
Bacteria	__Bacteroidetes	__Cytophagia	__Cytophagales	__Fulvivirgaceae	__Chryseolinea	__Chryseolinea soli	1	1	NR_165708.1	NA	NA	0	52	0	60	0	18	30	21	0
Bacteria	__Proteobacteria	__Betaproteobacteria	__Nitrosomonadales	__Nitrosomonadaceae	__Nitrosospira	__Nitrosospira multiformis	1	1	NR_112159.1	NA	NA	0	42	0	56	0	15	42	24	26
Bacteria	__Proteobacteria	__Deltaproteobacteria	__Myxococcales	__Polyangiaceae	__Racemicystis	__Racemicystis persica	1	1	NR_156102.1	NA	NA	0	30	0	14	12	61	37	32	10
Bacteria	__Bacteroidetes	__Chitinophagia	__Chitinophagales	__Chitinophagaceae	__Terrimonas	__Terrimonas terrae	1	1	NR_157715.1	NA	NA	14	43	0	55	0	6	33	40	7
Bacteria	__Proteobacteria	__Alphaproteobacteria	__Rhodospirillales	__Rhodospirillaceae	__Dongia	__Dongia soli	1	1	NR_146690.1	NA	NA	0	0	0	0	0	79	0	0	123
Bacteria	__Bacteroidetes	__Sphingobacteriia	__Sphingobacteriales	__Sphingobacteriaceae	__Mucilaginibacter	__Mucilaginibacter yixingensis	1	1	NR_148861.1	NA	NA	40	0	144	0	0	18	0	0	0
	__	__	__	__	__	__	1	1	NA	NA	NA	0	18	34	0	37	44	0	34	33
Bacteria	__Proteobacteria	__Alphaproteobacteria	__Sphingomonadales	__Sphingomonadaceae	__Sphingomonas	__Sphingomonas limnosediminicola	1	1	NR_157773.1	NA	NA	82	0	65	30	0	0	0	34	0
Bacteria	__Proteobacteria	__Gammaproteobacteria	__Xanthomonadales	__Rhodanobacteraceae	__Rhodanobacter	__Rhodanobacter glycinis	1	1	NR_126201.1	NA	NA	11	0	15	0	45	61	0	26	36
Bacteria	__Verrucomicrobia	__Verrucomicrobiae	__Verrucomicrobiales	__Verrucomicrobia subdivision 3	__Limisphaera	__Limisphaera ngatamarikiensis	1	1	NR_134756.1	NA	NA	65	24	0	0	21	0	0	0	92
Bacteria	__Proteobacteria	__Alphaproteobacteria	__Sphingomonadales	__Sphingomonadaceae	__Sphingomonas	__Sphingomonas sediminicola	1	1	NR_132332.1	NA	NA	85	29	0	0	0	13	48	20	0
	__	__	__	__	__	__	1	1	NR_175421.1	NA	NA	33	26	103	0	0	0	0	21	14
Bacteria	__Proteobacteria	__Betaproteobacteria	__Burkholderiales	__Alcaligenaceae	__Candidimonas	__Candidimonas nitroreducens	1	1	NR_117010.1	NA	NA	0	0	0	0	110	36	7	0	35
	__	__	__	__	__	__	1	1	NA	NA	NA	12	4	0	0	68	8	0	32	78
Bacteria	__Acidobacteria	__Acidobacteriia	__Bryobacterales	__Bryobacteraceae	__Paludibaculum	__Paludibaculum fermentans	1	1	NR_134120.1	NA	NA	11	27	0	43	0	0	30	51	19
Bacteria	__Acidobacteria	__Acidobacteriia	__Bryobacterales	__Bryobacteraceae	__Bryobacter	__Bryobacter aggregatus	1	1	NR_114981.1	NA	NA	0	49	0	70	0	0	21	33	13
	__	__	__	__	__	__	1	1	NA	NA	NA	0	46	0	33	8	6	30	45	14
Bacteria	__Acidobacteria	__Acidobacteriia	__Acidobacteriales	__Acidobacteriaceae	__Occallatibacter	__Occallatibacter savannae	1	1	NR_147737.1	NA	NA	0	0	0	15	52	0	0	7	127
Bacteria	__Verrucomicrobia	__Opitutae	__Opitutales	__Opitutaceae	__Lacunisphaera	__Lacunisphaera limnophila	1	1	NR_146349.1	NA	NA	0	52	0	0	0	26	47	53	0
Bacteria	__Verrucomicrobia	__Opitutae	__Opitutales	__Opitutaceae	__Opitutus	__Opitutus terrae	1	1	NR_028890.1	NA	NA	0	21	0	25	16	21	25	52	16
Bacteria	__Proteobacteria	__Alphaproteobacteria	__Hyphomicrobiales	__Devosiaceae	__Devosia	__Devosia enhydra	1	1	NR_117250.1	NA	NA	10	19	18	11	20	18	33	37	19
Bacteria	__Bacteroidetes	__Cytophagia	__Cytophagales	__Fulvivirgaceae	__Chryseolinea	__Chryseolinea soli	1	1	NR_165708.1	NA	NA	0	35	0	37	7	32	29	30	0
Bacteria	__Proteobacteria	__Alphaproteobacteria	__Sphingomonadales	__Sphingomonadaceae	__Sphingomonas	__Sphingomonas daechungensis	1	1	NR_133862.1	NA	NA	39	13	34	0	22	21	24	27	0
Bacteria	__Proteobacteria	__Alphaproteobacteria	__Caulobacterales	__Caulobacteraceae	__Asticcacaulis	__Asticcacaulis biprosthecium	1	1	NR_114729.1	NA	NA	21	0	0	0	81	20	0	0	58
Bacteria	__Proteobacteria	__Alphaproteobacteria	__Sphingomonadales	__Sphingomonadaceae	__Sphingomonas	__Sphingomonas asaccharolytica	1	1	NR_029327.1	NA	NA	25	19	0	0	14	61	0	0	46
Bacteria	__Proteobacteria	__Alphaproteobacteria	__Hyphomicrobiales	__Rhizobiaceae	__Sinorhizobium	__Sinorhizobium arboris	1	1	NR_114988.1	NA	NA	24	33	23	20	0	21	33	25	0
Bacteria	__Proteobacteria	__Alphaproteobacteria	__Caulobacterales	__Caulobacteraceae	__Asticcacaulis	__Asticcacaulis biprosthecium	1	1	NR_114729.1	NA	NA	21	28	12	15	9	16	47	24	9
Bacteria	__Bacteroidetes	__Chitinophagia	__Chitinophagales	__Chitinophagaceae	__Flavitalea	__Flavitalea gansuensis	1	1	NR_108737.1	NA	NA	23	4	16	22	28	9	11	28	35
Bacteria	__Bacteroidetes	__Chitinophagia	__Chitinophagales	__Chitinophagaceae	__Chitinophaga	__Chitinophaga soli	1	1	NR_112622.1	NA	NA	34	0	49	0	79	0	0	17	0
Bacteria	__Proteobacteria	__Betaproteobacteria	__Nitrosomonadales	__Nitrosomonadaceae	__Nitrosospira	__Nitrosospira multiformis	1	1	NR_112159.1	NA	NA	0	29	0	36	0	10	61	22	13
Bacteria	__Proteobacteria	__Betaproteobacteria	__Rhodocyclales	__Zoogloeaceae	__Azoarcus	__Azoarcus olearius	1	1	NR_108183.1	NA	NA	0	28	0	71	0	0	31	24	11
Bacteria	__Bacteroidetes	__Chitinophagia	__Chitinophagales	__Chitinophagaceae	__Ferruginibacter	__Ferruginibacter lapsinanis	1	1	NR_044589.1	NA	NA	0	125	0	15	0	0	19	17	0
Bacteria	__Actinobacteria	__Actinomycetia	__Streptomycetales	__Streptomycetaceae	__Yinghuangia	__Yinghuangia seranimata	1	1	NR_132286.1	NA	NA	80	60	0	0	0	0	0	30	0
Bacteria	__Proteobacteria	__Gammaproteobacteria	__Xanthomonadales	__Xanthomonadaceae	__Luteimonas	__Luteimonas lumbrici	1	1	NR_170461.1	NA	NA	29	27	37	0	10	21	0	29	15
Bacteria	__Gemmatimonadetes	__Gemmatimonadetes	__Gemmatimonadales	__Gemmatimonadaceae	__Gemmatimonas	__Gemmatimonas phototrophica	1	1	NR_136770.1	NA	NA	7	5	0	0	69	29	7	8	49
Bacteria	__Bacteroidetes	__Cytophagia	__Cytophagales	__Fulvivirgaceae	__Chryseolinea	__Chryseolinea serpens	1	1	NR_108511.1	NA	NA	22	28	6	22	0	13	25	27	24
Bacteria	__Proteobacteria	__Alphaproteobacteria	__Hyphomicrobiales	__Devosiaceae	__Devosia	__Devosia insulae	1	1	NR_044036.1	NA	NA	23	23	19	17	12	15	28	21	0
Bacteria	__Proteobacteria	__Gammaproteobacteria	__Thiotrichales	__Piscirickettsiaceae	__Methylophaga	__Methylophaga lonarensis	1	1	NR_118130.1	NA	NA	0	0	0	0	155	0	0	0	0
Bacteria	__Verrucomicrobia	__Verrucomicrobiae	__Verrucomicrobiales	__Verrucomicrobia subdivision 3	__Limisphaera	__Limisphaera ngatamarikiensis	1	1	NR_134756.1	NA	NA	0	20	0	23	47	0	0	25	43
Bacteria	__Proteobacteria	__Alphaproteobacteria	__Rhodospirillales	__Rhodospirillaceae	__Dongia	__Dongia mobilis	1	1	NR_116676.1	NA	NA	0	0	0	20	37	19	34	0	57
Bacteria	__Proteobacteria	__Gammaproteobacteria	__Chromatiales	__Ectothiorhodospiraceae	__Thioalkalivibrio	__Thioalkalivibrio versutus	1	1	NR_024990.1	NA	NA	28	21	20	16	8	0	31	27	12
Bacteria	__Proteobacteria	__Gammaproteobacteria	__Xanthomonadales	__Xanthomonadaceae	__Chujaibacter	__Chujaibacter soli	1	1	NR_145539.1	NA	NA	10	0	0	12	35	28	16	44	0
Bacteria	__Actinobacteria	__Actinomycetia	__Streptosporangiales	__Streptosporangiaceae	__Nonomuraea	__Nonomuraea lactucae	1	1	NR_171507.1	NA	NA	0	9	0	0	45	39	8	14	44
Bacteria	__Proteobacteria	__Alphaproteobacteria	__Micropepsales	__Micropepsaceae	__Rhizomicrobium	__Rhizomicrobium palustre	1	1	NR_112186.1	NA	NA	0	59	0	21	0	0	62	27	0
Bacteria	__Proteobacteria	__Alphaproteobacteria	__Hyphomicrobiales	__Rhizobiaceae	__Rhizobium	__Rhizobium azibense	1	1	NR_133841.1	NA	NA	0	0	0	0	112	0	0	0	57
Bacteria	__Bacteroidetes	__Flavobacteriia	__Flavobacteriales	__Schleiferiaceae	__Owenweeksia	__Owenweeksia hongkongensis	1	1	NR_074100.1	NA	NA	0	14	0	71	0	0	23	33	6
Bacteria	__Bacteroidetes	__Sphingobacteriia	__Sphingobacteriales	__Sphingobacteriaceae	__Mucilaginibacter	__Mucilaginibacter paludis	1	1	NR_042597.1	NA	NA	0	0	0	0	10	64	0	0	79
Bacteria	__Proteobacteria	__Alphaproteobacteria	__Sphingomonadales	__Sphingomonadaceae	__Sphingomonas	__Sphingomonas kyungheensis	1	1	NR_118263.1	NA	NA	0	0	0	0	84	55	0	0	0
	__	__	__	__	__	__	1	1	NA	NA	NA	0	6	0	56	8	9	10	45	8
Bacteria	__Bacteroidetes	__Cytophagia	__Cytophagales	__Fulvivirgaceae	__Chryseolinea	__Chryseolinea serpens	1	1	NR_108511.1	NA	NA	0	66	0	41	0	12	10	21	9
Bacteria	__Proteobacteria	__Alphaproteobacteria	__Hyphomicrobiales	__Hyphomicrobiaceae	__Hyphomicrobium	__Hyphomicrobium facile	1	1	NR_036978.1	NA	NA	14	11	15	0	29	28	10	17	36
	__	__	__	__	__	__	1	1	NA	NA	NA	27	0	0	26	0	15	32	33	15
	__	__	__	__	__	__	1	1	NA	NA	NA	0	96	0	18	0	0	25	18	0
Bacteria	__Acidobacteria	__Vicinamibacteria	__	__Vicinamibacteraceae	__Vicinamibacter	__Vicinamibacter silvestris	1	1	NR_151905.1	NA	NA	46	0	0	15	8	19	21	23	18
Bacteria	__Proteobacteria	__Alphaproteobacteria	__Hyphomicrobiales	__Xanthobacteraceae	__Pseudolabrys	__Pseudolabrys taiwanensis	1	1	NR_043515.1	NA	NA	17	0	0	13	30	21	0	21	39
Bacteria	__Proteobacteria	__Gammaproteobacteria	__Nevskiales	__Sinobacteraceae	__Panacagrimonas	__Panacagrimonas perspica	1	1	NR_112617.1	NA	NA	3	18	11	0	0	35	30	53	0
Bacteria	__Proteobacteria	__Gammaproteobacteria	__Xanthomonadales	__Rhodanobacteraceae	__Rudaea	__Rudaea cellulosilytica	1	1	NR_044566.1	NA	NA	0	18	0	33	4	17	24	37	14
Bacteria	__Proteobacteria	__Betaproteobacteria	__Burkholderiales	__Burkholderiaceae	__Burkholderia	__Burkholderia australis	1	1	NR_126274.1	NA	NA	0	0	0	0	96	23	0	0	39
Bacteria	__Proteobacteria	__Alphaproteobacteria	__Rhodospirillales	__Rhodospirillaceae	__Dongia	__Dongia soli	1	1	NR_146690.1	NA	NA	0	0	0	0	21	75	0	0	35
Bacteria	__Bacteroidetes	__Chitinophagia	__Chitinophagales	__Chitinophagaceae	__Arachidicoccus	__Arachidicoccus ginsenosidivorans	1	1	NR_156832.1	NA	NA	13	0	42	0	65	8	0	12	10
	__	__	__	__	__	__	1	1	NA	NA	NA	28	0	29	0	25	0	0	36	37
Bacteria	__Bacteroidetes	__Chitinophagia	__Chitinophagales	__Chitinophagaceae	__Arachidicoccus	__Arachidicoccus ginsenosidivorans	1	1	NR_156832.1	NA	NA	0	0	6	0	118	0	0	0	21
	__	__	__	__	__	__	1	1	NA	NA	NA	0	0	62	0	0	0	0	65	29
Bacteria	__Proteobacteria	__Alphaproteobacteria	__Micropepsales	__Micropepsaceae	__Rhizomicrobium	__Rhizomicrobium electricum	1	1	NR_108115.1	NA	NA	29	0	0	7	35	13	0	0	60
Bacteria	__Acidobacteria	__Acidobacteriia	__Acidobacteriales	__Acidobacteriaceae	__Acidobacterium	__Acidobacterium ailaaui	1	1	NR_153719.1	NA	NA	18	30	0	29	0	0	46	20	0
Bacteria	__Bacteroidetes	__Sphingobacteriia	__Sphingobacteriales	__Sphingobacteriaceae	__Mucilaginibacter	__Mucilaginibacter mallensis	1	1	NR_116978.1	NA	NA	0	0	0	0	0	15	0	0	146
Bacteria	__Proteobacteria	__Alphaproteobacteria	__Hyphomicrobiales	__Phyllobacteriaceae	__Mesorhizobium	__Mesorhizobium denitrificans	1	1	NR_165713.1	NA	NA	35	12	0	7	15	17	18	32	0
Bacteria	__Bacteroidetes	__Flavobacteriia	__Flavobacteriales	__Crocinitomicaceae	__Fluviicola	__Fluviicola taffensis	1	1	NR_041911.1	NA	NA	56	0	44	6	0	15	7	9	0
Bacteria	__Proteobacteria	__Gammaproteobacteria	__Nevskiales	__Steroidobacteraceae	__Steroidobacter	__Steroidobacter soli	1	1	NR_170506.1	NA	NA	48	7	58	11	0	0	0	0	26
Bacteria	__Proteobacteria	__Deltaproteobacteria	__Myxococcales	__Sandaracinaceae	__Sandaracinus	__Sandaracinus amylolyticus	1	1	NR_118001.1	NA	NA	20	0	89	19	0	0	0	23	0
Bacteria	__Bacteroidetes	__Flavobacteriia	__Flavobacteriales	__Crocinitomicaceae	__Fluviicola	__Fluviicola hefeinensis	1	1	NR_133750.1	NA	NA	7	5	37	0	24	22	0	7	33
Bacteria	__Proteobacteria	__Alphaproteobacteria	__Hyphomicrobiales	__Rhizobiaceae	__Ensifer	__Ensifer mexicanus	1	1	NR_115768.1	NA	NA	21	0	17	15	29	25	0	0	30
Bacteria	__Bacteroidetes	__Sphingobacteriia	__Sphingobacteriales	__Sphingobacteriaceae	__Solitalea	__Solitalea koreensis	1	1	NR_044568.1	NA	NA	0	37	0	42	0	0	48	16	0
	__	__	__	__	__	__	1	1	NA	NA	NA	0	24	0	59	0	0	0	51	0
	__	__	__	__	__	__	1	1	NA	NA	NA	0	22	0	24	28	0	35	36	0
Bacteria	__Bacteroidetes	__Chitinophagia	__Chitinophagales	__Chitinophagaceae	__Ilyomonas	__Ilyomonas limi	1	1	NR_164990.1	NA	NA	0	5	0	8	16	59	0	0	33
Bacteria	__Proteobacteria	__Alphaproteobacteria	__Hyphomicrobiales	__Methylocystaceae	__Methylosinus	__Methylosinus trichosporium	1	1	NR_112024.1	NA	NA	0	23	0	11	21	10	22	27	14
Bacteria	__Proteobacteria	__Betaproteobacteria	__Nitrosomonadales	__Sterolibacteriaceae	__Georgfuchsia	__Georgfuchsia toluolica	1	1	NR_115995.1	NA	NA	12	0	0	0	35	41	12	21	0
Bacteria	__Proteobacteria	__Betaproteobacteria	__Burkholderiales	__Comamonadaceae	__Ramlibacter	__Ramlibacter ginsenosidimutans	1	1	NR_133836.1	NA	NA	0	32	18	0	15	18	32	17	0
Bacteria	__Proteobacteria	__Alphaproteobacteria	__Sphingomonadales	__Sphingomonadaceae	__Sphingomonas	__Sphingomonas daechungensis	1	1	NR_133862.1	NA	NA	0	9	22	0	29	26	0	29	0
Bacteria	__Bacteroidetes	__Sphingobacteriia	__Sphingobacteriales	__Sphingobacteriaceae	__Mucilaginibacter	__Mucilaginibacter ximonensis	1	1	NR_044565.1	NA	NA	0	0	0	0	104	10	0	0	17
Bacteria	__Proteobacteria	__Alphaproteobacteria	__Hyphomicrobiales	__Rhizobiaceae	__Rhizobium	__Rhizobium azooxidifex	1	1	NR_144599.1	NA	NA	0	0	0	0	0	109	0	0	0
Bacteria	__Proteobacteria	__Alphaproteobacteria	__Sphingomonadales	__Sphingomonadaceae	__Sphingomonas	__Sphingomonas kyungheensis	1	1	NR_118263.1	NA	NA	0	0	25	0	48	21	0	0	25
Bacteria	__Acidobacteria	__Acidobacteriia	__Acidobacteriales	__Acidobacteriaceae	__Edaphobacter	__Edaphobacter dinghuensis	1	1	NR_147748.1	NA	NA	0	0	0	0	95	13	0	0	22
Bacteria	__Proteobacteria	__Alphaproteobacteria	__Hyphomicrobiales	__Bradyrhizobiaceae	__Bradyrhizobium	__Bradyrhizobium oligotrophicum	1	1	NR_102489.2	NA	NA	28	0	0	0	41	26	0	0	30
Bacteria	__Gemmatimonadetes	__Gemmatimonadetes	__Gemmatimonadales	__Gemmatimonadaceae	__Roseisolibacter	__Roseisolibacter agri	1	1	NR_163645.1	NA	NA	0	42	0	24	0	0	21	42	0
Bacteria	__Actinobacteria	__Actinomycetia	__Streptomycetales	__Streptomycetaceae	__Streptomyces	__Streptomyces monticola	1	1	NR_164930.1	NA	NA	0	22	0	9	25	18	0	20	37
Bacteria	__Proteobacteria	__Alphaproteobacteria	__Micropepsales	__Micropepsaceae	__Micropepsis	__Micropepsis pineolensis	1	1	NR_156848.1	NA	NA	0	0	0	42	0	0	49	0	40
Bacteria	__Bacteroidetes	__Sphingobacteriia	__Sphingobacteriales	__Sphingobacteriaceae	__Mucilaginibacter	__Mucilaginibacter auburnensis	1	1	NR_133788.1	NA	NA	0	0	0	0	32	46	0	0	32
Bacteria	__Proteobacteria	__Alphaproteobacteria	__Sphingomonadales	__Sphingomonadaceae	__Sphingomonas	__Sphingomonas limnosediminicola	1	1	NR_157773.1	NA	NA	32	14	23	0	11	11	13	18	0
Bacteria	__Bacteroidetes	__Flavobacteriia	__Flavobacteriales	__Crocinitomicaceae	__Fluviicola	__Fluviicola hefeinensis	1	1	NR_133750.1	NA	NA	10	54	4	42	0	0	12	9	0
Bacteria	__Bacteroidetes	__Cytophagia	__Cytophagales	__Reichenbachiellaceae	__Marinoscillum	__Marinoscillum furvescens	1	1	NR_040920.1	NA	NA	0	29	0	20	0	0	13	68	0
Bacteria	__Bacteroidetes	__Saprospiria	__Saprospirales	__Haliscomenobacteraceae	__Portibacter	__Portibacter lacus	1	1	NR_113569.1	NA	NA	0	13	0	63	0	0	11	19	10
Bacteria	__Proteobacteria	__Alphaproteobacteria	__Micropepsales	__Micropepsaceae	__Rhizomicrobium	__Rhizomicrobium palustre	1	1	NR_112186.1	NA	NA	0	0	0	0	84	0	0	0	49
	__	__	__	__	__	__	1	1	NA	NA	NA	0	0	0	55	2	5	32	33	0
Bacteria	__Proteobacteria	__Alphaproteobacteria	__Hyphomicrobiales	__Blastochloridaceae	__Blastochloris	__Blastochloris viridis	1	1	NR_117911.1	NA	NA	0	0	0	0	40	26	17	23	17
Bacteria	__Bacteroidetes	__Cytophagia	__Cytophagales	__Fulvivirgaceae	__Ohtaekwangia	__Ohtaekwangia koreensis	1	1	NR_117435.1	NA	NA	0	38	0	33	0	23	14	10	0
	__	__	__	__	__	__	1	1	NA	NA	NA	0	35	0	22	0	0	58	12	0
	__	__	__	__	__	__	1	1	NA	NA	NA	20	15	20	10	11	11	7	20	11
Bacteria	__Bacteroidetes	__Cytophagia	__Cytophagales	__Fulvivirgaceae	__Ohtaekwangia	__Ohtaekwangia kribbensis	1	1	NR_117436.1	NA	NA	9	0	0	20	18	33	0	12	31
	__	__	__	__	__	__	1	1	NA	NA	NA	0	38	0	22	6	0	32	29	5
Bacteria	__Actinobacteria	__Actinomycetia	__Micrococcales	__Microbacteriaceae	__Lysinimonas	__Lysinimonas soli	1	1	NR_109464.1	NA	NA	33	0	0	17	0	25	0	0	39
	__	__	__	__	__	__	1	1	NA	NA	NA	27	20	19	7	0	0	47	12	0
Bacteria	__Bacteroidetes	__Chitinophagia	__Chitinophagales	__Chitinophagaceae	__Chitinophaga	__Chitinophaga aurantiaca	1	1	NR_164960.1	NA	NA	35	0	64	0	5	4	0	21	0
Bacteria	__Verrucomicrobia	__Verrucomicrobiae	__Verrucomicrobiales	__Verrucomicrobia subdivision 3	__Limisphaera	__Limisphaera ngatamarikiensis	1	1	NR_134756.1	NA	NA	28	5	0	0	15	41	0	0	31
Bacteria	__Proteobacteria	__Betaproteobacteria	__Burkholderiales	__Comamonadaceae	__Ramlibacter	__Ramlibacter rhizophilus	1	1	NR_158124.1	NA	NA	17	20	10	0	13	14	26	9	11
	__	__	__	__	__	__	1	1	NA	NA	NA	26	9	34	8	6	14	8	8	9
Bacteria	__Gemmatimonadetes	__Gemmatimonadetes	__Gemmatimonadales	__Gemmatimonadaceae	__Roseisolibacter	__Roseisolibacter agri	1	1	NR_163645.1	NA	NA	21	16	0	11	4	20	14	20	5
Bacteria	__Proteobacteria	__Betaproteobacteria	__Burkholderiales	__Oxalobacteraceae	__Oxalobacter	__Oxalobacter vibrioformis	1	1	NR_104759.1	NA	NA	0	16	0	31	0	13	36	16	0
	__	__	__	__	__	__	1	1	NA	NA	NA	0	10	0	21	15	28	18	5	19
	__	__	__	__	__	__	1	1	NA	NA	NA	0	0	0	69	0	0	19	13	23
Bacteria	__Proteobacteria	__Alphaproteobacteria	__Hyphomicrobiales	__Blastochloridaceae	__Blastochloris	__Blastochloris sulfoviridis	1	1	NR_037121.1	NA	NA	22	0	0	0	17	0	37	27	14
Bacteria	__Bacteroidetes	__Chitinophagia	__Chitinophagales	__Chitinophagaceae	__Ferruginibacter	__Ferruginibacter profundus	1	1	NR_148259.1	NA	NA	0	21	0	11	12	0	28	34	12
Bacteria	__Actinobacteria	__Thermoleophilia	__Solirubrobacterales	__Conexibacteraceae	__Conexibacter	__Conexibacter arvalis	1	1	NR_113264.1	NA	NA	0	0	36	0	37	19	0	12	19
Bacteria	__Proteobacteria	__Alphaproteobacteria	__Micropepsales	__Micropepsaceae	__Micropepsis	__Micropepsis pineolensis	1	1	NR_156848.1	NA	NA	0	0	0	0	18	19	0	32	49
	__	__	__	__	__	__	1	1	NA	NA	NA	20	0	0	0	27	31	0	26	17
	__	__	__	__	__	__	1	1	NR_175513.1	NA	NA	0	21	0	27	0	13	38	20	0
Bacteria	__Actinobacteria	__Actinomycetia	__Propionibacteriales	__Nocardioidaceae	__Nocardioides	__Nocardioides agariphilus	1	1	NR_044229.1	NA	NA	12	12	0	0	16	13	16	26	24
Bacteria	__Verrucomicrobia	__Verrucomicrobiae	__Verrucomicrobiales	__Verrucomicrobia subdivision 3	__Limisphaera	__Limisphaera ngatamarikiensis	1	1	NR_134756.1	NA	NA	0	0	0	49	11	9	9	25	0
Bacteria	__Proteobacteria	__Alphaproteobacteria	__Sphingomonadales	__Sphingosinicellaceae	__Sphingosinicella	__Sphingosinicella cucumeris	1	1	NR_148326.1	NA	NA	24	0	0	22	0	12	26	13	18
Bacteria	__Verrucomicrobia	__Spartobacteria	__Chthoniobacterales	__Chthoniobacteraceae	__Chthoniobacter	__Chthoniobacter flavus	1	1	NR_115225.1	NA	NA	8	19	14	13	3	7	12	26	14
Bacteria	__Proteobacteria	__Alphaproteobacteria	__Rhodospirillales	__Rhodospirillaceae	__Algihabitans	__Algihabitans albus	1	1	NR_173537.1	NA	NA	0	11	0	27	11	0	15	43	0
Bacteria	__Verrucomicrobia	__Opitutae	__Puniceicoccales	__Puniceicoccaceae	__Ruficoccus	__Ruficoccus amylovorans	1	1	NR_156844.1	NA	NA	0	0	0	54	0	16	0	19	13
Bacteria	__Proteobacteria	__Alphaproteobacteria	__Hyphomicrobiales	__Rhizobiaceae	__Rhizobium	__Rhizobium alamii	1	1	NR_042687.1	NA	NA	0	0	0	0	58	46	0	0	0
Bacteria	__Bacteroidetes	__Chitinophagia	__Chitinophagales	__Chitinophagaceae	__Terrimonas	__Terrimonas crocea	1	1	NR_156827.1	NA	NA	29	23	0	32	0	0	9	13	12
	__	__	__	__	__	__	1	1	NA	NA	NA	0	69	0	15	0	0	15	17	0
Bacteria	__Proteobacteria	__Gammaproteobacteria	__Pseudomonadales	__Marinobacteraceae	__Marinobacter	__Marinobacter zhanjiangensis	1	1	NR_116657.1	NA	NA	0	27	0	24	0	0	49	16	0
Bacteria	__Proteobacteria	__Alphaproteobacteria	__Rhodobacterales	__Rhodobacteraceae	__Allgaiera	__Allgaiera indica	1	1	NR_133736.1	NA	NA	0	0	0	0	40	60	0	0	0
	__	__	__	__	__	__	1	1	NA	NA	NA	15	0	17	0	17	45	0	0	24
Bacteria	__Acidobacteria	__Holophagae	__Holophagales	__Holophagaceae	__Geothrix	__Geothrix fermentans	1	1	NR_036779.1	NA	NA	0	0	0	73	0	0	16	9	10
Bacteria	__Proteobacteria	__Deltaproteobacteria	__Myxococcales	__Polyangiaceae	__Racemicystis	__Racemicystis persica	1	1	NR_156102.1	NA	NA	58	0	63	0	0	0	0	0	0
Bacteria	__Proteobacteria	__Alphaproteobacteria	__Hyphomicrobiales	__Phyllobacteriaceae	__Mesorhizobium	__Mesorhizobium silamurunense	1	1	NR_116302.1	NA	NA	45	0	0	23	0	38	0	0	0
Bacteria	__Proteobacteria	__Betaproteobacteria	__Burkholderiales	__Burkholderiaceae	__Limnobacter	__Limnobacter litoralis	1	1	NR_114291.1	NA	NA	0	0	126	0	0	0	0	0	0
Bacteria	__Proteobacteria	__Alphaproteobacteria	__Hyphomicrobiales	__Bradyrhizobiaceae	__Bradyrhizobium	__Bradyrhizobium lupini	1	1	NR_134836.1	NA	NA	7	10	4	2	15	21	0	9	29
Bacteria	__Bacteroidetes	__Cytophagia	__Cytophagales	__Fulvivirgaceae	__Ohtaekwangia	__Ohtaekwangia koreensis	1	1	NR_117435.1	NA	NA	50	24	44	0	0	0	0	0	0
Bacteria	__Proteobacteria	__Alphaproteobacteria	__Sphingomonadales	__Sphingomonadaceae	__Novosphingobium	__Novosphingobium pokkalii	1	1	NR_149820.1	NA	NA	20	0	72	0	0	7	0	10	0
Bacteria	__Proteobacteria	__Alphaproteobacteria	__Caulobacterales	__Caulobacteraceae	__Brevundimonas	__Brevundimonas balnearis	1	1	NR_156861.1	NA	NA	0	0	0	0	22	29	11	13	26
Bacteria	__Proteobacteria	__Betaproteobacteria	__Nitrosomonadales	__Nitrosomonadaceae	__Nitrosospira	__Nitrosospira multiformis	1	1	NR_112159.1	NA	NA	0	31	0	0	25	0	0	32	26
Bacteria	__Acidobacteria	__Vicinamibacteria	__	__Vicinamibacteraceae	__Vicinamibacter	__Vicinamibacter silvestris	1	1	NR_151905.1	NA	NA	0	21	9	9	0	17	25	24	0
Bacteria	__Actinobacteria	__Actinomycetia	__Micrococcales	__Microbacteriaceae	__Cryobacterium	__Cryobacterium mesophilum	1	1	NR_044239.1	NA	NA	0	0	0	0	36	0	0	46	31
Bacteria	__Proteobacteria	__Gammaproteobacteria	__Xanthomonadales	__Rhodanobacteraceae	__Rhodanobacter	__Rhodanobacter fulvus	1	1	NR_114231.1	NA	NA	16	0	34	0	20	15	11	11	0
	__	__	__	__	__	__	1	1	NA	NA	NA	0	0	14	20	19	9	11	16	18
	__	__	__	__	__	__	1	1	NA	NA	NA	16	13	0	0	14	10	22	13	12
Bacteria	__Acidobacteria	__Vicinamibacteria	__	__Vicinamibacteraceae	__Luteitalea	__Luteitalea pratensis	1	1	NR_156918.1	NA	NA	0	16	0	30	0	8	11	30	11
Bacteria	__Proteobacteria	__Gammaproteobacteria	__Moraxellales	__Moraxellaceae	__Cavicella	__Cavicella subterranea	1	1	NR_145637.1	NA	NA	27	45	0	7	0	10	7	10	0
Bacteria	__Proteobacteria	__Alphaproteobacteria	__Hyphomicrobiales	__Hyphomicrobiaceae	__Pedomicrobium	__Pedomicrobium manganicum	1	1	NR_104841.1	NA	NA	0	24	11	0	11	12	15	15	21
Bacteria	__Proteobacteria	__Alphaproteobacteria	__Micropepsales	__Micropepsaceae	__Rhizomicrobium	__Rhizomicrobium palustre	1	1	NR_112186.1	NA	NA	30	13	25	0	0	15	30	0	0
Bacteria	__Bacteroidetes	__Cytophagia	__Cytophagales	__Fulvivirgaceae	__Ohtaekwangia	__Ohtaekwangia koreensis	1	1	NR_117435.1	NA	NA	0	36	0	19	0	14	23	16	0
Bacteria	__Proteobacteria	__Alphaproteobacteria	__Sphingomonadales	__Erythrobacteraceae	__Parapontixanthobacter	__Parapontixanthobacter aurantiacus	1	1	NR_146682.1	NA	NA	0	0	0	0	54	21	0	0	23
Bacteria	__Acidobacteria	__Acidobacteriia	__Acidobacteriales	__Acidobacteriaceae	__Acidobacterium	__Acidobacterium ailaaui	1	1	NR_153719.1	NA	NA	61	34	0	0	0	0	0	8	0
Bacteria	__Proteobacteria	__Gammaproteobacteria	__Nevskiales	__Steroidobacteraceae	__Steroidobacter	__Steroidobacter agariperforans	1	1	NR_134189.1	NA	NA	21	9	6	0	10	16	20	13	0
Bacteria	__Proteobacteria	__Gammaproteobacteria	__Xanthomonadales	__Xanthomonadaceae	__Chujaibacter	__Chujaibacter soli	1	1	NR_145539.1	NA	NA	9	5	0	0	14	23	11	18	22
Bacteria	__Bacteroidetes	__Chitinophagia	__Chitinophagales	__Chitinophagaceae	__Terrimonas	__Terrimonas crocea	1	1	NR_156827.1	NA	NA	0	19	0	38	10	7	0	22	0
Bacteria	__Proteobacteria	__Deltaproteobacteria	__Myxococcales	__Sandaracinaceae	__Sandaracinus	__Sandaracinus amylolyticus	1	1	NR_118001.1	NA	NA	0	0	78	0	14	0	0	22	0
Bacteria	__Proteobacteria	__Alphaproteobacteria	__Sphingomonadales	__Sphingomonadaceae	__Novosphingobium	__Novosphingobium oryzae	1	1	NR_147755.1	NA	NA	0	0	52	0	0	0	0	0	69
Bacteria	__Acidobacteria	__Acidobacteriia	__Bryobacterales	__Bryobacteraceae	__Paludibaculum	__Paludibaculum fermentans	1	1	NR_134120.1	NA	NA	30	17	0	0	34	0	0	17	0
Bacteria	__Proteobacteria	__Deltaproteobacteria	__Myxococcales	__Kofleriaceae	__Kofleria	__Kofleria flava	1	1	NR_041981.1	NA	NA	0	29	0	14	0	7	32	20	0
	__	__	__	__	__	__	1	1	NA	NA	NA	0	0	0	25	11	0	42	26	0
Bacteria	__Bacteroidetes	__Sphingobacteriia	__Sphingobacteriales	__Sphingobacteriaceae	__Daejeonella	__Daejeonella lutea	1	1	NR_116622.1	NA	NA	0	0	0	17	35	17	6	13	13
	__	__	__	__	__	__	1	1	NA	NA	NA	34	18	0	0	23	0	0	29	0
	__	__	__	__	__	__	1	1	NA	NA	NA	0	0	53	0	0	34	0	16	0
Bacteria	__Proteobacteria	__Alphaproteobacteria	__Rhodospirillales	__Stellaceae	__Stella	__Stella humosa	1	1	NR_025582.1	NA	NA	0	22	0	12	0	0	12	32	25
Bacteria	__Acidobacteria	__Acidobacteriia	__Bryobacterales	__Bryobacteraceae	__Paludibaculum	__Paludibaculum fermentans	1	1	NR_134120.1	NA	NA	0	19	0	27	0	0	23	31	0
Bacteria	__Bacteroidetes	__Chitinophagia	__Chitinophagales	__Chitinophagaceae	__Flavisolibacter	__Flavisolibacter ginsenosidimutans	1	1	NR_108588.1	NA	NA	36	0	9	0	19	13	0	23	0
Bacteria	__Bacteroidetes	__Cytophagia	__Cytophagales	__Fulvivirgaceae	__Chryseolinea	__Chryseolinea soli	1	1	NR_165708.1	NA	NA	0	48	0	12	0	10	20	9	0
Bacteria	__Proteobacteria	__Gammaproteobacteria	__	__	__Acidibacter	__Acidibacter ferrireducens	1	1	NR_126260.1	NA	NA	0	27	0	42	0	0	18	12	0
	__	__	__	__	__	__	1	1	NA	NA	NA	0	21	0	15	14	10	15	9	12
	__	__	__	__	__	__	1	1	NA	NA	NA	0	12	0	20	0	20	0	15	35
Bacteria	__Proteobacteria	__Alphaproteobacteria	__Micropepsales	__Micropepsaceae	__Rhizomicrobium	__Rhizomicrobium palustre	1	1	NR_112186.1	NA	NA	0	10	0	75	0	0	11	0	0
Bacteria	__Acidobacteria	__Acidobacteriia	__Acidobacteriales	__Acidobacteriaceae	__Occallatibacter	__Occallatibacter savannae	1	1	NR_147737.1	NA	NA	0	0	0	0	0	0	0	0	119
Bacteria	__Proteobacteria	__Betaproteobacteria	__Nitrosomonadales	__Sterolibacteriaceae	__Methyloversatilis	__Methyloversatilis discipulorum	1	1	NR_136516.2	NA	NA	10	21	0	23	0	17	0	19	9
	__	__	__	__	__	__	1	1	NA	NA	NA	12	0	27	9	17	9	0	10	18
Bacteria	__Bacteroidetes	__Chitinophagia	__Chitinophagales	__Chitinophagaceae	__Parafilimonas	__Parafilimonas rhizosphaerae	1	1	NR_157628.1	NA	NA	8	0	17	6	14	26	3	10	11
Bacteria	__Proteobacteria	__Deltaproteobacteria	__Myxococcales	__Sandaracinaceae	__Sandaracinus	__Sandaracinus amylolyticus	1	1	NR_118001.1	NA	NA	0	21	0	10	0	27	19	18	0
	__	__	__	__	__	__	1	1	NA	NA	NA	0	0	0	0	15	47	9	11	0
Bacteria	__Proteobacteria	__Gammaproteobacteria	__Xanthomonadales	__Rhodanobacteraceae	__Tahibacter	__Tahibacter aquaticus	1	1	NR_115098.1	NA	NA	0	7	101	0	0	0	0	0	0
Bacteria	__Proteobacteria	__Alphaproteobacteria	__Rhodospirillales	__Rhodospirillaceae	__Telmatospirillum	__Telmatospirillum siberiense	1	1	NR_041925.1	NA	NA	0	0	0	13	19	22	0	7	34
Bacteria	__Bacteroidetes	__Flavobacteriia	__Flavobacteriales	__Vicingaceae	__Vicingus	__Vicingus serpentipes	1	1	NR_159281.1	NA	NA	7	20	9	26	0	8	4	17	0
Bacteria	__Chloroflexi	__Dehalococcoidia	__	__	__Dehalogenimonas	__Dehalogenimonas alkenigignens	1	1	NR_109657.1	NA	NA	0	50	0	0	0	0	0	0	60
Bacteria	__Verrucomicrobia	__Opitutae	__Opitutales	__Opitutaceae	__Oleiharenicola	__Oleiharenicola lentus	1	1	NR_170425.1	NA	NA	93	0	0	0	0	0	0	0	0
	__	__	__	__	__	__	1	1	NA	NA	NA	48	0	51	0	0	0	0	0	0
Bacteria	__Verrucomicrobia	__Verrucomicrobiae	__Verrucomicrobiales	__Verrucomicrobia subdivision 3	__Limisphaera	__Limisphaera ngatamarikiensis	1	1	NR_134756.1	NA	NA	0	11	0	18	0	7	37	24	0
Bacteria	__Proteobacteria	__Alphaproteobacteria	__Rhodospirillales	__Rhodospirillaceae	__Lacibacterium	__Lacibacterium aquatile	1	1	NR_125556.1	NA	NA	0	0	0	12	0	8	46	20	8
Bacteria	__Proteobacteria	__Alphaproteobacteria	__Sphingomonadales	__Sphingomonadaceae	__Sphingomonas	__Sphingomonas mesophila	1	1	NR_171537.1	NA	NA	54	0	20	0	0	0	0	17	0
Bacteria	__Spirochaetes	__Spirochaetia	__Spirochaetales	__Spirochaetaceae	__Spirochaeta	__Spirochaeta aurantia	1	1	NR_104782.1	NA	NA	0	25	0	27	0	7	9	18	0
	__	__	__	__	__	__	1	1	NA	NA	NA	0	21	0	16	22	29	0	0	0
Bacteria	__Proteobacteria	__Alphaproteobacteria	__Rhodospirillales	__Rhodospirillaceae	__Dongia	__Dongia soli	1	1	NR_146690.1	NA	NA	0	0	0	29	0	28	19	17	0
Bacteria	__Bacteroidetes	__Chitinophagia	__Chitinophagales	__Chitinophagaceae	__Sediminibacterium	__Sediminibacterium aquarii	1	1	NR_152667.1	NA	NA	0	16	26	8	0	20	0	16	14
Bacteria	__Verrucomicrobia	__Verrucomicrobiae	__Verrucomicrobiales	__Verrucomicrobia subdivision 3	__Limisphaera	__Limisphaera ngatamarikiensis	1	1	NR_134756.1	NA	NA	0	0	30	11	2	14	0	10	35
Bacteria	__Proteobacteria	__Alphaproteobacteria	__Sphingomonadales	__Sphingomonadaceae	__Sphingomonas	__Sphingomonas melonis	1	1	NR_028626.1	NA	NA	0	0	0	25	0	0	0	37	28
Bacteria	__Proteobacteria	__Alphaproteobacteria	__Caulobacterales	__Caulobacteraceae	__Phenylobacterium	__Phenylobacterium immobile	1	1	NR_026498.1	NA	NA	26	0	42	0	16	0	0	15	0
Bacteria	__Proteobacteria	__Alphaproteobacteria	__Rhodospirillales	__Acetobacteraceae	__Roseomonas	__Roseomonas riguiloci	1	1	NR_109149.1	NA	NA	0	11	0	0	35	26	0	0	15
Bacteria	__Verrucomicrobia	__Opitutae	__Opitutales	__Opitutaceae	__Opitutus	__Opitutus terrae	1	1	NR_028890.1	NA	NA	0	0	100	0	0	0	0	0	0
Bacteria	__Proteobacteria	__Gammaproteobacteria	__Methylococcales	__Methylococcaceae	__Methylococcus	__Methylococcus capsulatus	1	1	NR_042183.1	NA	NA	0	0	0	0	0	0	100	0	0
Bacteria	__Acidobacteria	__Vicinamibacteria	__	__Vicinamibacteraceae	__Vicinamibacter	__Vicinamibacter silvestris	1	1	NR_151905.1	NA	NA	0	22	0	10	0	0	45	18	0
Bacteria	__Proteobacteria	__Gammaproteobacteria	__Xanthomonadales	__Xanthomonadaceae	__Arenimonas	__Arenimonas oryziterrae	1	1	NR_117307.1	NA	NA	0	19	0	0	0	16	52	8	0
Bacteria	__Bacteroidetes	__Bacteroidia	__Marinilabiliales	__Marinilabiliaceae	__Geofilum	__Geofilum rhodophaeum	1	1	NR_158091.1	NA	NA	0	0	0	0	44	14	28	0	0
	__	__	__	__	__	__	1	1	NA	NA	NA	25	0	32	0	33	0	0	0	0
Bacteria	__Proteobacteria	__Betaproteobacteria	__Burkholderiales	__Oxalobacteraceae	__Noviherbaspirillum	__Noviherbaspirillum soli	1	1	NR_118041.1	NA	NA	0	0	99	0	0	0	0	0	0
Bacteria	__Actinobacteria	__Actinomycetia	__Propionibacteriales	__Nocardioidaceae	__Nocardioides	__Nocardioides luteus	1	1	NR_044982.2	NA	NA	0	0	34	9	0	19	0	16	15
Bacteria	__Proteobacteria	__Betaproteobacteria	__Nitrosomonadales	__Nitrosomonadaceae	__Nitrosospira	__Nitrosospira multiformis	1	1	NR_112159.1	NA	NA	17	30	12	0	6	15	0	10	0
Bacteria	__Proteobacteria	__Betaproteobacteria	__Nitrosomonadales	__Sterolibacteriaceae	__Sulfurisoma	__Sulfurisoma sediminicola	1	1	NR_125471.1	NA	NA	0	25	0	34	0	0	0	33	0
Bacteria	__Proteobacteria	__Deltaproteobacteria	__Myxococcales	__Polyangiaceae	__Polyangium	__Polyangium spumosum	1	1	NR_160537.1	NA	NA	0	11	0	12	0	33	18	14	0
Bacteria	__Proteobacteria	__Alphaproteobacteria	__Rhodobacterales	__Rhodobacteraceae	__Paracoccus	__Paracoccus indicus	1	1	NR_164949.1	NA	NA	0	0	0	0	17	61	0	0	9
Bacteria	__Acidobacteria	__Acidobacteriia	__Acidobacteriales	__Acidobacteriaceae	__Occallatibacter	__Occallatibacter savannae	1	1	NR_147737.1	NA	NA	31	9	0	26	0	0	0	0	22
Bacteria	__Actinobacteria	__Acidimicrobiia	__Acidimicrobiales	__Acidimicrobiaceae	__Aciditerrimonas	__Aciditerrimonas ferrireducens	1	1	NR_112972.1	NA	NA	0	25	0	28	0	0	0	35	0
Bacteria	__Proteobacteria	__Alphaproteobacteria	__Rhodospirillales	__Acetobacteraceae	__Rhodovastum	__Rhodovastum atsumiense	1	1	NR_112776.1	NA	NA	0	0	0	0	0	69	0	0	0
Bacteria	__Actinobacteria	__Acidimicrobiia	__Acidimicrobiales	__Iamiaceae	__Rhabdothermincola	__Rhabdothermincola sediminis	1	1	NR_173681.1	NA	NA	17	6	33	0	5	19	0	4	0
Bacteria	__Proteobacteria	__Betaproteobacteria	__Burkholderiales	__Burkholderiaceae	__Paraburkholderia	__Paraburkholderia azotifigens	1	1	NR_159311.1	NA	NA	14	17	33	0	0	0	4	22	0
Bacteria	__Proteobacteria	__Alphaproteobacteria	__Rhodospirillales	__Azospirillaceae	__Azospirillum	__Azospirillum thiophilum	1	1	NR_116410.1	NA	NA	15	31	0	14	0	11	12	0	0
Bacteria	__Bacteroidetes	__Sphingobacteriia	__Sphingobacteriales	__Sphingobacteriaceae	__Sphingobacterium	__Sphingobacterium tabacisoli	1	1	NR_159136.1	NA	NA	0	0	0	49	0	0	41	0	0
Bacteria	__Proteobacteria	__Gammaproteobacteria	__Xanthomonadales	__Rhodanobacteraceae	__Dokdonella	__Dokdonella fugitiva	1	1	NR_042397.1	NA	NA	22	53	21	0	0	0	0	0	0
	__	__	__	__	__	__	1	1	NA	NA	NA	15	10	0	0	17	37	7	0	0
Bacteria	__Proteobacteria	__Gammaproteobacteria	__Xanthomonadales	__Xanthomonadaceae	__Chujaibacter	__Chujaibacter soli	1	1	NR_145539.1	NA	NA	0	0	28	0	0	23	0	0	35
Bacteria	__Verrucomicrobia	__Opitutae	__Opitutales	__Opitutaceae	__Opitutus	__Opitutus terrae	1	1	NR_028890.1	NA	NA	33	10	0	0	0	18	26	0	0
Bacteria	__Proteobacteria	__Alphaproteobacteria	__Micropepsales	__Micropepsaceae	__Micropepsis	__Micropepsis pineolensis	1	1	NR_156848.1	NA	NA	0	0	0	38	0	0	42	0	0
Bacteria	__Proteobacteria	__Deltaproteobacteria	__Myxococcales	__Polyangiaceae	__Chondromyces	__Chondromyces robustus	1	1	NR_025346.1	NA	NA	7	0	5	8	0	17	7	30	6
Bacteria	__Proteobacteria	__Alphaproteobacteria	__Sphingomonadales	__Erythrobacteraceae	__Pelagerythrobacter	__Pelagerythrobacter marensis	1	1	NR_116888.1	NA	NA	0	27	0	0	0	0	67	0	0
Bacteria	__Verrucomicrobia	__Opitutae	__Opitutales	__Opitutaceae	__Opitutus	__Opitutus terrae	1	1	NR_028890.1	NA	NA	25	0	72	0	0	0	0	0	0
Bacteria	__Proteobacteria	__Oligoflexia	__Bdellovibrionales	__Bdellovibrionaceae	__Bdellovibrio	__Bdellovibrio bacteriovorus	1	1	NR_027553.1	NA	NA	0	25	0	13	0	19	0	18	0
	__	__	__	__	__	__	1	1	NA	NA	NA	0	12	0	11	6	22	8	24	0
Bacteria	__Actinobacteria	__Actinomycetia	__Streptosporangiales	__Thermomonosporaceae	__Actinomadura	__Actinomadura meyerae	1	1	NR_029090.1	NA	NA	0	0	16	14	0	21	11	0	20
Bacteria	__Proteobacteria	__Betaproteobacteria	__Nitrosomonadales	__Methylophilaceae	__Methylotenera	__Methylotenera mobilis	1	1	NR_102842.1	NA	NA	0	0	0	46	0	0	0	17	17
Bacteria	__Verrucomicrobia	__Verrucomicrobiae	__Verrucomicrobiales	__Verrucomicrobia subdivision 3	__Limisphaera	__Limisphaera ngatamarikiensis	1	1	NR_134756.1	NA	NA	0	0	0	34	0	0	0	27	19
Bacteria	__Bacteroidetes	__Cytophagia	__Cytophagales	__Fulvivirgaceae	__Ohtaekwangia	__Ohtaekwangia kribbensis	1	1	NR_117436.1	NA	NA	52	0	27	0	0	0	0	0	0
Bacteria	__Bacteroidetes	__Sphingobacteriia	__Sphingobacteriales	__Sphingobacteriaceae	__Mucilaginibacter	__Mucilaginibacter yixingensis	1	1	NR_148861.1	NA	NA	15	0	0	0	37	10	0	0	18
Bacteria	__Verrucomicrobia	__Opitutae	__Opitutales	__Opitutaceae	__Opitutus	__Opitutus terrae	1	1	NR_028890.1	NA	NA	0	37	0	29	0	0	20	0	0
Bacteria	__Proteobacteria	__Alphaproteobacteria	__Hyphomicrobiales	__Devosiaceae	__Devosia	__Devosia insulae	1	1	NR_044036.1	NA	NA	0	20	0	31	0	0	0	32	0
	__	__	__	__	__	__	1	1	NA	NA	NA	0	0	0	10	21	0	14	25	11
Bacteria	__Proteobacteria	__Alphaproteobacteria	__Hyphomicrobiales	__Reyranellaceae	__Reyranella	__Reyranella aquatilis	1	1	NR_158037.1	NA	NA	0	0	0	0	0	0	44	45	0
Bacteria	__Proteobacteria	__Alphaproteobacteria	__Rhodospirillales	__Rhodospirillaceae	__Dongia	__Dongia rigui	1	1	NR_133740.1	NA	NA	38	2	13	0	0	7	0	11	11
	__	__	__	__	__	__	1	1	NR_175421.1	NA	NA	33	33	18	0	0	0	0	0	0
Bacteria	__Proteobacteria	__Alphaproteobacteria	__Rhodospirillales	__Acetobacteraceae	__Acidocella	__Acidocella aminolytica	1	1	NR_025849.1	NA	NA	0	7	0	36	0	0	11	15	15
Bacteria	__Gemmatimonadetes	__Gemmatimonadetes	__Gemmatimonadales	__Gemmatimonadaceae	__Gemmatimonas	__Gemmatimonas aurantiaca	1	1	NR_074708.2	NA	NA	37	16	0	0	0	0	28	0	0
	__	__	__	__	__	__	1	1	NA	NA	NA	0	33	0	16	0	2	28	0	0
Bacteria	__Verrucomicrobia	__Opitutae	__Opitutales	__Opitutaceae	__Opitutus	__Opitutus terrae	1	1	NR_028890.1	NA	NA	62	0	20	0	0	0	0	0	0
Bacteria	__Bacteroidetes	__Chitinophagia	__Chitinophagales	__Chitinophagaceae	__Flavitalea	__Flavitalea gansuensis	1	1	NR_108737.1	NA	NA	47	8	0	0	0	0	29	0	0
Bacteria	__Bacteroidetes	__Chitinophagia	__Chitinophagales	__Chitinophagaceae	__Pseudoflavitalea	__Pseudoflavitalea rhizosphaerae	1	1	NR_152044.1	NA	NA	38	0	19	7	0	0	14	0	0
	__	__	__	__	__	__	1	1	NA	NA	NA	7	14	0	0	0	0	43	19	0
Bacteria	__Acidobacteria	__Vicinamibacteria	__	__Vicinamibacteraceae	__Vicinamibacter	__Vicinamibacter silvestris	1	1	NR_151905.1	NA	NA	0	60	0	0	0	0	29	0	0
Bacteria	__Gemmatimonadetes	__Gemmatimonadetes	__Gemmatimonadales	__Gemmatimonadaceae	__Roseisolibacter	__Roseisolibacter agri	1	1	NR_163645.1	NA	NA	0	7	0	8	12	15	23	13	0
Bacteria	__Proteobacteria	__Alphaproteobacteria	__Micropepsales	__Micropepsaceae	__Rhizomicrobium	__Rhizomicrobium palustre	1	1	NR_112186.1	NA	NA	0	0	0	0	34	33	0	0	0
Bacteria	__Proteobacteria	__Alphaproteobacteria	__Hyphomicrobiales	__Hyphomicrobiaceae	__Hyphomicrobium	__Hyphomicrobium facile	1	1	NR_036978.1	NA	NA	0	0	22	0	9	13	15	8	11
Bacteria	__Proteobacteria	__Betaproteobacteria	__Nitrosomonadales	__Sterolibacteriaceae	__Sulfurisoma	__Sulfurisoma sediminicola	1	1	NR_125471.1	NA	NA	0	0	0	41	0	0	16	0	22
Bacteria	__Verrucomicrobia	__Opitutae	__Opitutales	__Opitutaceae	__Lacunisphaera	__Lacunisphaera parvula	1	1	NR_146378.1	NA	NA	0	0	0	0	0	66	0	0	0
Bacteria	__Proteobacteria	__Alphaproteobacteria	__Hyphomicrobiales	__Rhizobiaceae	__Rhizobium	__Rhizobium grahamii	1	1	NR_118140.1	NA	NA	0	0	0	0	0	55	0	0	24
Bacteria	__Verrucomicrobia	__Verrucomicrobiae	__Verrucomicrobiales	__Verrucomicrobia subdivision 3	__Limisphaera	__Limisphaera ngatamarikiensis	1	1	NR_134756.1	NA	NA	52	0	31	0	0	0	0	0	0
Bacteria	__Actinobacteria	__Actinomycetia	__Streptomycetales	__Streptomycetaceae	__Streptomyces	__Streptomyces hokutonensis	1	1	NR_134197.1	NA	NA	41	0	45	0	0	0	0	0	0
Bacteria	__Bacteroidetes	__Chitinophagia	__Chitinophagales	__Chitinophagaceae	__Terrimonas	__Terrimonas arctica	1	1	NR_134213.1	NA	NA	25	19	5	5	0	10	0	0	13
	__	__	__	__	__	__	1	1	NA	NA	NA	24	13	6	0	9	4	9	8	5
Bacteria	__Proteobacteria	__Betaproteobacteria	__Burkholderiales	__Burkholderiaceae	__Trinickia	__Trinickia soli	1	1	NR_043872.1	NA	NA	19	0	0	0	0	50	0	0	0
Bacteria	__Proteobacteria	__Alphaproteobacteria	__Rhodospirillales	__Acetobacteraceae	__Acidocella	__Acidocella facilis	1	1	NR_025852.1	NA	NA	14	0	0	0	66	0	0	0	0
Bacteria	__Proteobacteria	__Alphaproteobacteria	__Hyphomicrobiales	__Parvibaculaceae	__Parvibaculum	__Parvibaculum lavamentivorans	1	1	NR_074262.1	NA	NA	0	0	0	0	39	5	21	11	0
Bacteria	__Verrucomicrobia	__Verrucomicrobiae	__Verrucomicrobiales	__Verrucomicrobiaceae	__Prosthecobacter	__Prosthecobacter fluviatilis	1	1	NR_041608.1	NA	NA	26	15	0	17	0	0	22	0	0
Bacteria	__Proteobacteria	__Alphaproteobacteria	__Micropepsales	__Micropepsaceae	__Rhizomicrobium	__Rhizomicrobium palustre	1	1	NR_112186.1	NA	NA	25	0	0	0	13	8	0	15	13
Bacteria	__Acidobacteria	__Vicinamibacteria	__	__Vicinamibacteraceae	__Vicinamibacter	__Vicinamibacter silvestris	1	1	NR_151905.1	NA	NA	0	18	0	4	8	0	10	23	14
Bacteria	__Proteobacteria	__Alphaproteobacteria	__Hyphomicrobiales	__Pleomorphomonadaceae	__Pleomorphomonas	__Pleomorphomonas carboxyditropha	1	1	NR_159100.1	NA	NA	0	0	0	33	0	21	23	0	0
Bacteria	__Proteobacteria	__Deltaproteobacteria	__Myxococcales	__Kofleriaceae	__Kofleria	__Kofleria flava	1	1	NR_041981.1	NA	NA	15	27	0	13	0	0	24	0	0
Bacteria	__Bacteroidetes	__Chitinophagia	__Chitinophagales	__Chitinophagaceae	__Sediminibacterium	__Sediminibacterium aquarii	1	1	NR_152667.1	NA	NA	0	26	0	0	10	19	11	11	0
Bacteria	__Proteobacteria	__Gammaproteobacteria	__Xanthomonadales	__Rhodanobacteraceae	__Rudaea	__Rudaea cellulosilytica	1	1	NR_044566.1	NA	NA	0	21	0	24	0	0	0	30	0
	__	__	__	__	__	__	1	1	NA	NA	NA	0	16	0	23	0	0	19	24	0
Bacteria	__Proteobacteria	__Alphaproteobacteria	__Rhodospirillales	__Rhodospirillaceae	__Dongia	__Dongia mobilis	1	1	NR_116676.1	NA	NA	0	10	0	0	0	13	38	17	0
Bacteria	__Acidobacteria	__Vicinamibacteria	__	__Vicinamibacteraceae	__Vicinamibacter	__Vicinamibacter silvestris	1	1	NR_151905.1	NA	NA	0	0	0	6	3	11	12	30	7
	__	__	__	__	__	__	1	1	NR_174268.1	NA	NA	0	0	0	0	18	18	0	8	39
	__	__	__	__	__	__	1	1	NR_175493.1	NA	NA	0	0	0	0	11	0	0	19	58
Bacteria	__Bacteroidetes	__Chitinophagia	__Chitinophagales	__Chitinophagaceae	__Chitinophaga	__Chitinophaga rupis	1	1	NR_116917.1	NA	NA	0	0	41	0	0	19	0	0	22
Bacteria	__Gemmatimonadetes	__Gemmatimonadetes	__Gemmatimonadales	__Gemmatimonadaceae	__Gemmatimonas	__Gemmatimonas phototrophica	1	1	NR_136770.1	NA	NA	0	0	0	31	5	0	0	25	14
Bacteria	__Proteobacteria	__Alphaproteobacteria	__Hyphomicrobiales	__Hyphomicrobiaceae	__Rhodoplanes	__Rhodoplanes roseus	1	1	NR_029126.1	NA	NA	0	0	0	30	0	6	14	13	12
Bacteria	__Proteobacteria	__Deltaproteobacteria	__Myxococcales	__Phaselicystidaceae	__Phaselicystis	__Phaselicystis flava	1	1	NR_044523.1	NA	NA	63	0	0	7	0	0	0	0	0
Bacteria	__Acidobacteria	__Blastocatellia	__Blastocatellales	__Blastocatellaceae	__Stenotrophobacter	__Stenotrophobacter terrae	1	1	NR_146023.1	NA	NA	18	23	0	6	0	0	19	8	0
	__	__	__	__	__	__	1	1	NR_174195.1	NA	NA	12	0	0	7	12	5	14	20	0
Bacteria	__Proteobacteria	__Alphaproteobacteria	__Micropepsales	__Micropepsaceae	__Rhizomicrobium	__Rhizomicrobium palustre	1	1	NR_112186.1	NA	NA	0	0	0	31	9	0	0	21	14
Bacteria	__Bacteroidetes	__Flavobacteriia	__Flavobacteriales	__Flavobacteriaceae	__Flavobacterium	__Flavobacterium glycines	1	1	NR_116404.1	NA	NA	0	0	0	0	75	0	0	0	0
	__	__	__	__	__	__	1	1	NA	NA	NA	0	0	0	16	0	0	53	0	0
Bacteria	__Proteobacteria	__Deltaproteobacteria	__Myxococcales	__Sandaracinaceae	__Sandaracinus	__Sandaracinus amylolyticus	1	1	NR_118001.1	NA	NA	0	0	0	5	6	17	13	9	22
Bacteria	__Proteobacteria	__Alphaproteobacteria	__Hyphomicrobiales	__Hyphomicrobiaceae	__Rhodomicrobium	__Rhodomicrobium lacus	1	1	NR_170479.1	NA	NA	14	18	8	0	0	11	8	0	19
Bacteria	__Bacteroidetes	__Chitinophagia	__Chitinophagales	__Chitinophagaceae	__Pseudoflavitalea	__Pseudoflavitalea rhizosphaerae	1	1	NR_152044.1	NA	NA	11	0	19	0	31	0	7	0	0
Bacteria	__Bacteroidetes	__Chitinophagia	__Chitinophagales	__Chitinophagaceae	__Flavisolibacter	__Flavisolibacter ginsenosidimutans	1	1	NR_108588.1	NA	NA	7	14	23	0	0	2	11	0	16
	__	__	__	__	__	__	1	1	NA	NA	NA	5	38	0	17	0	0	13	4	0
Bacteria	__Acidobacteria	__Vicinamibacteria	__	__Vicinamibacteraceae	__Vicinamibacter	__Vicinamibacter silvestris	1	1	NR_151905.1	NA	NA	0	45	0	0	0	0	37	0	0
Bacteria	__Proteobacteria	__Betaproteobacteria	__Nitrosomonadales	__Nitrosomonadaceae	__Nitrosospira	__Nitrosospira multiformis	1	1	NR_112159.1	NA	NA	0	0	0	48	0	0	22	0	0
Bacteria	__Proteobacteria	__Gammaproteobacteria	__Xanthomonadales	__Rhodanobacteraceae	__Rudaea	__Rudaea cellulosilytica	1	1	NR_044566.1	NA	NA	0	0	0	24	0	0	15	15	17
Bacteria	__Proteobacteria	__Gammaproteobacteria	__Xanthomonadales	__Rhodanobacteraceae	__Dyella	__Dyella thiooxydans	1	1	NR_116006.1	NA	NA	0	0	0	0	0	32	0	0	40
Bacteria	__Bacteroidetes	__Cytophagia	__Cytophagales	__Fulvivirgaceae	__Chryseolinea	__Chryseolinea soli	1	1	NR_165708.1	NA	NA	0	19	0	13	0	10	25	14	0
Bacteria	__Proteobacteria	__Alphaproteobacteria	__Hyphomicrobiales	__	__Pseudorhodoplanes	__Pseudorhodoplanes sinuspersici	1	1	NR_145909.1	NA	NA	0	15	0	0	13	0	25	26	0
Bacteria	__Acidobacteria	__Vicinamibacteria	__	__Vicinamibacteraceae	__Vicinamibacter	__Vicinamibacter silvestris	1	1	NR_151905.1	NA	NA	0	5	0	5	8	15	26	11	0
Bacteria	__Proteobacteria	__Betaproteobacteria	__Burkholderiales	__Burkholderiaceae	__Trinickia	__Trinickia diaoshuihuensis	1	1	NR_171504.1	NA	NA	71	0	0	0	0	0	0	0	0
Bacteria	__Bacteroidetes	__Sphingobacteriia	__Sphingobacteriales	__Sphingobacteriaceae	__Mucilaginibacter	__Mucilaginibacter hankyongensis	1	1	NR_165688.1	NA	NA	8	0	0	0	0	51	0	0	0
Bacteria	__Bacteroidetes	__Chitinophagia	__Chitinophagales	__Chitinophagaceae	__Rurimicrobium	__Rurimicrobium arvi	1	1	NR_159218.1	NA	NA	0	64	0	3	0	0	12	0	0
	__	__	__	__	__	__	1	1	NA	NA	NA	0	0	0	0	38	0	6	0	32
Bacteria	__Proteobacteria	__Deltaproteobacteria	__Desulfuromonadales	__Geobacteraceae	__Geoalkalibacter	__Geoalkalibacter ferrihydriticus	1	1	NR_043709.1	NA	NA	76	0	0	0	0	0	0	0	0
Bacteria	__Verrucomicrobia	__Opitutae	__Opitutales	__Opitutaceae	__Opitutus	__Opitutus terrae	1	1	NR_028890.1	NA	NA	46	0	33	0	0	0	0	0	0
Bacteria	__Proteobacteria	__Alphaproteobacteria	__Rhodospirillales	__Azospirillaceae	__Nitrospirillum	__Nitrospirillum amazonense	1	1	NR_104981.1	NA	NA	22	6	0	13	0	5	18	0	0
	__	__	__	__	__	__	1	1	NA	NA	NA	18	32	0	8	0	0	19	0	0
	__	__	__	__	__	__	1	1	NA	NA	NA	0	35	0	0	4	0	27	16	0
Bacteria	__Proteobacteria	__Gammaproteobacteria	__Xanthomonadales	__Xanthomonadaceae	__Arenimonas	__Arenimonas oryziterrae	1	1	NR_117307.1	NA	NA	0	18	0	26	0	0	20	0	0
Bacteria	__Planctomycetes	__Phycisphaerae	__Tepidisphaerales	__Tepidisphaeraceae	__Tepidisphaera	__Tepidisphaera mucosa	1	1	NR_148582.1	NA	NA	0	19	0	16	3	3	21	9	0
	__	__	__	__	__	__	1	1	NA	NA	NA	0	0	22	0	14	18	0	0	6
Bacteria	__Proteobacteria	__Deltaproteobacteria	__Myxococcales	__Sandaracinaceae	__Sandaracinus	__Sandaracinus amylolyticus	1	1	NR_118001.1	NA	NA	0	0	0	34	0	0	20	16	0
Bacteria	__Acidobacteria	__Vicinamibacteria	__	__Vicinamibacteraceae	__Vicinamibacter	__Vicinamibacter silvestris	1	1	NR_151905.1	NA	NA	0	0	0	23	0	2	25	15	4
Bacteria	__Verrucomicrobia	__Verrucomicrobiae	__Verrucomicrobiales	__Verrucomicrobia subdivision 3	__Limisphaera	__Limisphaera ngatamarikiensis	1	1	NR_134756.1	NA	NA	0	47	0	10	0	4	10	0	0
Bacteria	__Proteobacteria	__Betaproteobacteria	__Nitrosomonadales	__Sterolibacteriaceae	__Sulfurisoma	__Sulfurisoma sediminicola	1	1	NR_125471.1	NA	NA	0	18	0	25	0	0	30	0	0
Bacteria	__Verrucomicrobia	__Opitutae	__Opitutales	__Opitutaceae	__Lacunisphaera	__Lacunisphaera limnophila	1	1	NR_146349.1	NA	NA	0	5	0	12	15	5	13	14	0
Bacteria	__Verrucomicrobia	__Verrucomicrobiae	__Verrucomicrobiales	__Verrucomicrobia subdivision 3	__Limisphaera	__Limisphaera ngatamarikiensis	1	1	NR_134756.1	NA	NA	0	0	76	0	0	0	0	0	0
Bacteria	__Proteobacteria	__Alphaproteobacteria	__Caulobacterales	__Caulobacteraceae	__Aquidulcibacter	__Aquidulcibacter paucihalophilus	1	1	NR_156862.1	NA	NA	0	0	0	27	0	0	30	14	0
Bacteria	__Bacteroidetes	__Chitinophagia	__Chitinophagales	__Chitinophagaceae	__Puia	__Puia dinghuensis	1	1	NR_159128.1	NA	NA	0	0	0	5	0	25	0	8	28
Bacteria	__Acidobacteria	__Acidobacteriia	__Acidobacteriales	__Acidobacteriaceae	__Edaphobacter	__Edaphobacter aggregans	1	1	NR_043898.1	NA	NA	0	0	0	0	0	54	0	0	0
Bacteria	__Proteobacteria	__Alphaproteobacteria	__Hyphomicrobiales	__Phyllobacteriaceae	__Mesorhizobium	__Mesorhizobium norvegicum	1	1	NR_170463.1	NA	NA	29	0	0	0	13	17	0	0	11
Bacteria	__Bacteroidetes	__Sphingobacteriia	__Sphingobacteriales	__Sphingobacteriaceae	__Mucilaginibacter	__Mucilaginibacter frigoritolerans	1	1	NR_116979.1	NA	NA	23	0	22	0	0	23	0	0	0
	__	__	__	__	__	__	1	1	NA	NA	NA	0	19	0	47	0	0	0	0	0
Bacteria	__Actinobacteria	__Actinomycetia	__Streptosporangiales	__Thermomonosporaceae	__Actinomadura	__Actinomadura meyerae	1	1	NR_029090.1	NA	NA	0	18	0	0	25	0	0	30	0
Bacteria	__Proteobacteria	__Deltaproteobacteria	__Myxococcales	__Polyangiaceae	__Racemicystis	__Racemicystis persica	1	1	NR_156102.1	NA	NA	0	0	0	0	0	0	0	71	0
Bacteria	__Bacteroidetes	__Bacteroidia	__Bacteroidales	__Lentimicrobiaceae	__Lentimicrobium	__Lentimicrobium saccharophilum	1	1	NR_149795.1	NA	NA	57	0	6	0	0	9	0	0	0
Bacteria	__Bacteroidetes	__Chitinophagia	__Chitinophagales	__Chitinophagaceae	__Terrimonas	__Terrimonas crocea	1	1	NR_156827.1	NA	NA	0	9	0	25	0	0	16	5	12
Bacteria	__Bacteroidetes	__Flavobacteriia	__Flavobacteriales	__Salibacteraceae	__Salibacter	__Salibacter halophilus	1	1	NR_156967.1	NA	NA	0	0	0	15	9	1	17	19	8
Bacteria	__Bacteroidetes	__Chitinophagia	__Chitinophagales	__Chitinophagaceae	__Chitinophaga	__Chitinophaga rupis	1	1	NR_116917.1	NA	NA	18	0	55	0	0	0	0	0	0
Bacteria	__Proteobacteria	__Alphaproteobacteria	__Rhodospirillales	__Stellaceae	__Stella	__Stella humosa	1	1	NR_025582.1	NA	NA	13	7	0	0	10	18	16	0	0
	__	__	__	__	__	__	1	1	NA	NA	NA	0	7	0	6	0	0	57	0	0
Bacteria	__Bacteroidetes	__Chitinophagia	__Chitinophagales	__Chitinophagaceae	__Terrimonas	__Terrimonas crocea	1	1	NR_156827.1	NA	NA	0	0	0	22	0	0	13	30	0
Bacteria	__Proteobacteria	__Alphaproteobacteria	__Rhodospirillales	__Rhodospirillaceae	__Lacibacterium	__Lacibacterium aquatile	1	1	NR_125556.1	NA	NA	0	0	0	0	40	0	0	0	33
Bacteria	__Proteobacteria	__Alphaproteobacteria	__Hyphomicrobiales	__Reyranellaceae	__Reyranella	__Reyranella massiliensis	1	1	NR_116005.1	NA	NA	0	0	0	0	0	20	34	16	0
Bacteria	__Proteobacteria	__Alphaproteobacteria	__Hyphomicrobiales	__Methylocystaceae	__Methylocystis	__Methylocystis parvus	1	1	NR_044946.1	NA	NA	28	0	0	23	0	0	14	0	0
Bacteria	__Acidobacteria	__Acidobacteriia	__Bryobacterales	__Bryobacteraceae	__Bryobacter	__Bryobacter aggregatus	1	1	NR_114981.1	NA	NA	0	33	0	0	0	0	43	0	0
Bacteria	__Bacteroidetes	__Chitinophagia	__Chitinophagales	__Chitinophagaceae	__Ferruginibacter	__Ferruginibacter lapsinanis	1	1	NR_044589.1	NA	NA	0	16	0	15	0	0	20	18	0
Bacteria	__Bacteroidetes	__Chitinophagia	__Chitinophagales	__Chitinophagaceae	__Lacibacter	__Lacibacter nakdongensis	1	1	NR_156067.1	NA	NA	0	12	0	8	0	11	0	30	8
Bacteria	__Proteobacteria	__Alphaproteobacteria	__Hyphomicrobiales	__Xanthobacteraceae	__Pseudolabrys	__Pseudolabrys taiwanensis	1	1	NR_043515.1	NA	NA	0	0	0	36	0	0	0	25	0
Bacteria	__Proteobacteria	__Betaproteobacteria	__Nitrosomonadales	__Nitrosomonadaceae	__Nitrosospira	__Nitrosospira multiformis	1	1	NR_112159.1	NA	NA	0	0	0	32	0	9	23	0	0
	__	__	__	__	__	__	1	1	NA	NA	NA	0	0	0	0	24	21	0	0	20
Bacteria	__Proteobacteria	__Alphaproteobacteria	__Hyphomicrobiales	__Hyphomicrobiaceae	__Rhodoplanes	__Rhodoplanes azumiensis	1	1	NR_159239.1	NA	NA	0	0	0	0	22	0	21	25	0
Bacteria	__Actinobacteria	__Actinomycetia	__Sporichthyales	__Sporichthyaceae	__Sporichthya	__Sporichthya polymorpha	1	1	NR_024727.1	NA	NA	0	0	0	0	18	0	8	17	25
Bacteria	__Acidobacteria	__Blastocatellia	__Blastocatellales	__Blastocatellaceae	__Stenotrophobacter	__Stenotrophobacter terrae	1	1	NR_146023.1	NA	NA	53	0	0	0	14	0	0	0	0
Bacteria	__Proteobacteria	__Alphaproteobacteria	__Hyphomicrobiales	__Hyphomicrobiaceae	__Rhodoplanes	__Rhodoplanes azumiensis	1	1	NR_159239.1	NA	NA	20	0	0	0	0	0	0	0	49
Bacteria	__Proteobacteria	__Alphaproteobacteria	__Hyphomicrobiales	__Rhodovibrionaceae	__Rhodovibrio	__Rhodovibrio sodomensis	1	1	NR_104763.1	NA	NA	4	7	4	7	18	15	0	9	0
Bacteria	__Proteobacteria	__Alphaproteobacteria	__Caulobacterales	__Caulobacteraceae	__Phenylobacterium	__Phenylobacterium falsum	1	1	NR_042277.1	NA	NA	0	23	0	0	0	0	28	16	0
Bacteria	__Chloroflexi	__Anaerolineae	__Anaerolineales	__Anaerolineaceae	__Thermomarinilinea	__Thermomarinilinea lacunifontana	1	1	NR_132293.1	NA	NA	0	17	0	0	0	0	0	47	0
Bacteria	__Acidobacteria	__Vicinamibacteria	__	__Vicinamibacteraceae	__Vicinamibacter	__Vicinamibacter silvestris	1	1	NR_151905.1	NA	NA	0	0	0	32	0	0	19	10	0
Bacteria	__Proteobacteria	__Betaproteobacteria	__Nitrosomonadales	__Methylophilaceae	__Methylophilus	__Methylophilus luteus	1	1	NR_116847.1	NA	NA	0	0	74	0	0	0	0	0	0
Bacteria	__Proteobacteria	__Alphaproteobacteria	__Hyphomicrobiales	__Hyphomicrobiaceae	__Methyloceanibacter	__Methyloceanibacter caenitepidi	1	1	NR_125465.1	NA	NA	26	0	0	37	0	0	0	0	0
Bacteria	__Proteobacteria	__Alphaproteobacteria	__Hyphomicrobiales	__Xanthobacteraceae	__Pseudolabrys	__Pseudolabrys taiwanensis	1	1	NR_043515.1	NA	NA	20	0	18	0	0	12	0	17	0
Bacteria	__Proteobacteria	__Alphaproteobacteria	__Rhodospirillales	__Thalassobaculaceae	__Oceanibaculum	__Oceanibaculum nanhaiense	1	1	NR_159190.1	NA	NA	0	14	0	0	0	7	30	16	0
Bacteria	__Proteobacteria	__Gammaproteobacteria	__Xanthomonadales	__Xanthomonadaceae	__Arenimonas	__Arenimonas oryziterrae	1	1	NR_117307.1	NA	NA	0	7	0	6	0	8	32	8	0
	__	__	__	__	__	__	1	1	NA	NA	NA	0	0	65	0	0	0	0	0	0
Bacteria	__Bacteroidetes	__Sphingobacteriia	__Sphingobacteriales	__Sphingobacteriaceae	__Mucilaginibacter	__Mucilaginibacter hankyongensis	1	1	NR_165688.1	NA	NA	64	0	0	0	0	0	0	0	0
Bacteria	__Bacteroidetes	__Flavobacteriia	__Flavobacteriales	__Flavobacteriaceae	__Flavobacterium	__Flavobacterium rakeshii	1	1	NR_109425.1	NA	NA	13	0	23	0	0	0	0	0	33
Bacteria	__Proteobacteria	__Alphaproteobacteria	__Micropepsales	__Micropepsaceae	__Rhizomicrobium	__Rhizomicrobium electricum	1	1	NR_108115.1	NA	NA	0	24	0	15	0	0	26	0	0
Bacteria	__Candidatus Melainabacteria	__	__Vampirovibrionales	__	__Vampirovibrio	__Vampirovibrio chlorellavorus	1	1	NR_104911.1	NA	NA	0	0	72	0	0	0	0	0	0
Bacteria	__Proteobacteria	__Alphaproteobacteria	__Micropepsales	__Micropepsaceae	__Rhizomicrobium	__Rhizomicrobium electricum	1	1	NR_108115.1	NA	NA	0	0	0	17	0	0	0	0	49
Bacteria	__Bacteroidetes	__Sphingobacteriia	__Sphingobacteriales	__Sphingobacteriaceae	__Mucilaginibacter	__Mucilaginibacter yixingensis	1	1	NR_148861.1	NA	NA	0	0	0	0	62	0	0	0	0
Bacteria	__Proteobacteria	__Alphaproteobacteria	__Micropepsales	__Micropepsaceae	__Micropepsis	__Micropepsis pineolensis	1	1	NR_156848.1	NA	NA	0	0	0	0	36	22	0	0	0
Bacteria	__Verrucomicrobia	__Verrucomicrobiae	__Verrucomicrobiales	__Verrucomicrobia subdivision 3	__Limisphaera	__Limisphaera ngatamarikiensis	1	1	NR_134756.1	NA	NA	44	0	0	0	0	16	0	0	0
Bacteria	__Proteobacteria	__Deltaproteobacteria	__Myxococcales	__Phaselicystidaceae	__Phaselicystis	__Phaselicystis flava	1	1	NR_044523.1	NA	NA	26	0	37	0	0	0	0	0	0
Bacteria	__Verrucomicrobia	__Opitutae	__Opitutales	__Opitutaceae	__Lacunisphaera	__Lacunisphaera parvula	1	1	NR_146378.1	NA	NA	0	0	19	0	8	0	0	0	45
Bacteria	__Bacteroidetes	__Sphingobacteriia	__Sphingobacteriales	__Sphingobacteriaceae	__Pedobacter	__Pedobacter cryophilus	1	1	NR_173499.1	NA	NA	0	0	6	0	0	53	3	0	0
Bacteria	__Proteobacteria	__Betaproteobacteria	__Burkholderiales	__Alcaligenaceae	__Bordetella	__Bordetella petrii	1	1	NR_074291.1	NA	NA	0	0	0	0	42	12	0	0	0
Bacteria	__Verrucomicrobia	__Opitutae	__Opitutales	__Opitutaceae	__Opitutus	__Opitutus terrae	1	1	NR_028890.1	NA	NA	58	0	0	0	0	0	0	0	0
Bacteria	__Proteobacteria	__Gammaproteobacteria	__Legionellales	__Coxiellaceae	__Aquicella	__Aquicella siphonis	1	1	NR_025764.1	NA	NA	49	0	0	0	0	0	0	11	0
	__	__	__	__	__	__	1	1	NA	NA	NA	22	12	0	0	16	0	12	0	0
Bacteria	__Proteobacteria	__Oligoflexia	__Bdellovibrionales	__Bdellovibrionaceae	__Bdellovibrio	__Bdellovibrio bacteriovorus	1	1	NR_027553.1	NA	NA	14	0	19	0	0	7	0	18	0
Bacteria	__Verrucomicrobia	__Verrucomicrobiae	__Verrucomicrobiales	__Verrucomicrobiaceae	__Luteolibacter	__Luteolibacter arcticus	1	1	NR_135889.1	NA	NA	8	0	17	0	0	8	0	0	32
Bacteria	__Bacteroidetes	__Chitinophagia	__Chitinophagales	__Chitinophagaceae	__Flavitalea	__Flavitalea antarctica	1	1	NR_157626.1	NA	NA	0	22	0	16	0	0	0	23	0
Bacteria	__Verrucomicrobia	__Opitutae	__Opitutales	__Opitutaceae	__Opitutus	__Opitutus terrae	1	1	NR_028890.1	NA	NA	0	0	70	0	0	0	0	0	0
	__	__	__	__	__	__	1	1	NA	NA	NA	0	0	0	18	0	0	39	0	0
Bacteria	__Proteobacteria	__Alphaproteobacteria	__Rhodospirillales	__Azospirillaceae	__Niveispirillum	__Niveispirillum irakense	1	1	NR_117480.1	NA	NA	0	0	0	0	35	7	0	0	22
Bacteria	__Proteobacteria	__Gammaproteobacteria	__Xanthomonadales	__Xanthomonadaceae	__Chujaibacter	__Chujaibacter soli	1	1	NR_145539.1	NA	NA	0	0	0	0	24	16	0	0	24
	__	__	__	__	__	__	1	1	NA	NA	NA	23	18	0	15	0	0	0	0	0
Bacteria	__Actinobacteria	__Actinomycetia	__Micrococcales	__Microbacteriaceae	__Lysinimonas	__Lysinimonas soli	1	1	NR_109464.1	NA	NA	0	34	0	0	0	0	0	29	0
Bacteria	__Proteobacteria	__Alphaproteobacteria	__Caulobacterales	__Caulobacteraceae	__Caulobacter	__Caulobacter hibisci	1	1	NR_157984.1	NA	NA	0	12	0	0	0	22	0	0	27
Bacteria	__Armatimonadetes	__Fimbriimonadia	__Fimbriimonadales	__Fimbriimonadaceae	__Fimbriimonas	__Fimbriimonas ginsengisoli	1	1	NR_121726.1	NA	NA	0	13	0	12	0	0	16	2	18
Bacteria	__Proteobacteria	__Alphaproteobacteria	__Micropepsales	__Micropepsaceae	__Micropepsis	__Micropepsis pineolensis	1	1	NR_156848.1	NA	NA	0	11	0	31	0	0	16	0	0
Bacteria	__Bacteroidetes	__Chitinophagia	__Chitinophagales	__Chitinophagaceae	__Chitinophaga	__Chitinophaga taiwanensis	1	1	NR_133721.1	NA	NA	0	0	15	0	18	11	0	11	0
	__	__	__	__	__	__	1	1	NA	NA	NA	0	0	0	26	19	0	15	0	0
Bacteria	__Proteobacteria	__Gammaproteobacteria	__Xanthomonadales	__Rhodanobacteraceae	__Rudaea	__Rudaea cellulosilytica	1	1	NR_044566.1	NA	NA	29	0	5	0	0	0	22	0	0
Bacteria	__Verrucomicrobia	__Opitutae	__Opitutales	__Opitutaceae	__Opitutus	__Opitutus terrae	1	1	NR_028890.1	NA	NA	23	13	0	0	0	6	17	0	0
Bacteria	__Bacteroidetes	__Sphingobacteriia	__Sphingobacteriales	__Sphingobacteriaceae	__Mucilaginibacter	__Mucilaginibacter hankyongensis	1	1	NR_165688.1	NA	NA	15	0	49	0	0	0	0	0	0
Bacteria	__Verrucomicrobia	__Verrucomicrobiae	__Verrucomicrobiales	__Verrucomicrobiaceae	__Prosthecobacter	__Prosthecobacter fluviatilis	1	1	NR_041608.1	NA	NA	9	0	0	0	9	20	0	0	21
Bacteria	__Bacteroidetes	__Chitinophagia	__Chitinophagales	__Chitinophagaceae	__Compostibacter	__Compostibacter hankyongensis	1	1	NR_151975.1	NA	NA	6	0	25	0	11	12	0	8	0
Bacteria	__Bacteroidetes	__Cytophagia	__Cytophagales	__Fulvivirgaceae	__Chryseolinea	__Chryseolinea serpens	1	1	NR_108511.1	NA	NA	0	21	0	17	6	0	13	0	0
	__	__	__	__	__	__	1	1	NA	NA	NA	0	9	0	0	8	8	11	7	12
Bacteria	__Proteobacteria	__Alphaproteobacteria	__Hyphomicrobiales	__Rhodovibrionaceae	__Fodinicurvata	__Fodinicurvata halophila	1	1	NR_134730.1	NA	NA	0	10	0	29	0	0	9	11	0
Bacteria	__Bacteroidetes	__Cytophagia	__Cytophagales	__Fulvivirgaceae	__Chryseolinea	__Chryseolinea soli	1	1	NR_165708.1	NA	NA	0	4	0	34	0	5	7	0	0
Bacteria	__Proteobacteria	__Alphaproteobacteria	__Hyphomicrobiales	__Blastochloridaceae	__Blastochloris	__Blastochloris viridis	1	1	NR_117911.1	NA	NA	0	0	0	53	0	0	0	0	0
Bacteria	__Proteobacteria	__Alphaproteobacteria	__Hyphomonadales	__Hyphomonadaceae	__Asprobacter	__Asprobacter aquaticus	1	1	NR_159164.1	NA	NA	0	0	0	22	7	0	24	0	0
Bacteria	__Bacteroidetes	__Cytophagia	__Cytophagales	__Fulvivirgaceae	__Chryseolinea	__Chryseolinea soli	1	1	NR_165708.1	NA	NA	0	0	0	17	0	0	0	21	21
	__	__	__	__	__	__	1	1	NA	NA	NA	0	0	0	3	0	11	42	4	0
Bacteria	__Proteobacteria	__Alphaproteobacteria	__Rhodospirillales	__Acetobacteraceae	__Roseomonas	__Roseomonas fluminis	1	1	NR_159916.1	NA	NA	0	0	0	0	33	27	0	0	0
Bacteria	__Proteobacteria	__Alphaproteobacteria	__Hyphomicrobiales	__Methylocystaceae	__Methylocystis	__Methylocystis parvus	1	1	NR_044946.1	NA	NA	0	0	0	0	0	0	0	20	43
Bacteria	__Proteobacteria	__Gammaproteobacteria	__Xanthomonadales	__Rhodanobacteraceae	__Rudaea	__Rudaea cellulosilytica	1	1	NR_044566.1	NA	NA	49	0	0	0	0	0	0	0	10
Bacteria	__Proteobacteria	__Betaproteobacteria	__Burkholderiales	__Burkholderiaceae	__Trinickia	__Trinickia diaoshuihuensis	1	1	NR_171504.1	NA	NA	17	0	45	0	0	0	0	0	0
Bacteria	__Proteobacteria	__Alphaproteobacteria	__Rhodospirillales	__Azospirillaceae	__Nitrospirillum	__Nitrospirillum amazonense	1	1	NR_104981.1	NA	NA	0	24	0	17	0	0	15	9	0
Bacteria	__Actinobacteria	__Acidimicrobiia	__Acidimicrobiales	__Ilumatobacteraceae	__Ilumatobacter	__Ilumatobacter fluminis	1	1	NR_041633.1	NA	NA	0	18	0	15	0	0	17	10	0
Bacteria	__Proteobacteria	__Alphaproteobacteria	__Hyphomicrobiales	__Parvibaculaceae	__Parvibaculum	__Parvibaculum lavamentivorans	1	1	NR_074262.1	NA	NA	0	17	14	0	0	0	0	14	19
Bacteria	__Proteobacteria	__Oligoflexia	__Bacteriovoracales	__Bacteriovoracaceae	__Peredibacter	__Peredibacter starrii	1	1	NR_024943.1	NA	NA	0	0	9	0	14	13	0	0	21
Bacteria	__Proteobacteria	__Alphaproteobacteria	__Rhodospirillales	__Acetobacteraceae	__Acidibrevibacterium	__Acidibrevibacterium fodinaquatile	1	1	NR_164619.1	NA	NA	27	21	0	0	0	11	0	0	0
Bacteria	__Actinobacteria	__Actinomycetia	__Corynebacteriales	__Mycobacteriaceae	__Mycolicibacterium	__Mycolicibacterium chlorophenolicum	1	1	NR_119093.2	NA	NA	22	0	0	10	0	0	0	27	0
Bacteria	__Planctomycetes	__Planctomycetia	__Pirellulales	__Thermoguttaceae	__Thermostilla	__Thermostilla marina	1	1	NR_148598.1	NA	NA	12	13	10	0	0	0	13	12	0
Bacteria	__Proteobacteria	__Alphaproteobacteria	__Hyphomicrobiales	__Hyphomicrobiaceae	__Prosthecomicrobium	__Prosthecomicrobium pneumaticum	1	1	NR_040791.1	NA	NA	8	0	9	9	10	0	8	15	0
Bacteria	__Proteobacteria	__Alphaproteobacteria	__Rhodobacterales	__Rhodobacteraceae	__Cereibacter	__Cereibacter changlensis	1	1	NR_042564.1	NA	NA	0	23	0	12	0	2	16	0	0
Bacteria	__Proteobacteria	__Alphaproteobacteria	__Rhodospirillales	__Azospirillaceae	__Azospirillum	__Azospirillum soli	1	1	NR_145884.1	NA	NA	0	0	65	0	0	0	0	0	0
	__	__	__	__	__	__	1	1	NA	NA	NA	0	0	17	0	0	11	0	0	37
Bacteria	__Proteobacteria	__Alphaproteobacteria	__Hyphomonadales	__Hyphomonadaceae	__Asprobacter	__Asprobacter aquaticus	1	1	NR_159164.1	NA	NA	0	0	0	14	0	0	21	25	0
Bacteria	__Proteobacteria	__Alphaproteobacteria	__Micropepsales	__Micropepsaceae	__Micropepsis	__Micropepsis pineolensis	1	1	NR_156848.1	NA	NA	16	0	0	5	11	7	0	0	22
Bacteria	__Acidobacteria	__Acidobacteriia	__Bryobacterales	__Bryobacteraceae	__Paludibaculum	__Paludibaculum fermentans	1	1	NR_134120.1	NA	NA	13	26	0	7	0	10	0	0	0
Bacteria	__Proteobacteria	__Betaproteobacteria	__Burkholderiales	__Oxalobacteraceae	__Noviherbaspirillum	__Noviherbaspirillum soli	1	1	NR_118041.1	NA	NA	0	0	0	0	47	0	0	0	0
Bacteria	__Proteobacteria	__Alphaproteobacteria	__Hyphomicrobiales	__Phyllobacteriaceae	__Chelativorans	__Chelativorans composti	1	1	NR_113183.1	NA	NA	0	0	0	0	18	15	0	0	27
Bacteria	__Bacteroidetes	__Cytophagia	__Cytophagales	__Fulvivirgaceae	__Chryseolinea	__Chryseolinea soli	1	1	NR_165708.1	NA	NA	0	61	0	0	0	0	0	0	0
Bacteria	__Proteobacteria	__Alphaproteobacteria	__Hyphomonadales	__Hyphomonadaceae	__Asprobacter	__Asprobacter aquaticus	1	1	NR_159164.1	NA	NA	0	18	0	15	0	0	0	19	0
	__	__	__	__	__	__	1	1	NA	NA	NA	0	10	0	18	0	0	14	11	0
	__	__	__	__	__	__	1	1	NA	NA	NA	0	8	29	0	0	0	8	11	0
Bacteria	__Proteobacteria	__Oligoflexia	__Bdellovibrionales	__Bdellovibrionaceae	__Bdellovibrio	__Bdellovibrio bacteriovorus	1	1	NR_027553.1	NA	NA	0	0	12	0	26	4	0	0	9
Bacteria	__Verrucomicrobia	__Opitutae	__Opitutales	__Opitutaceae	__Opitutus	__Opitutus terrae	1	1	NR_028890.1	NA	NA	39	0	0	0	0	0	10	0	0
Bacteria	__Verrucomicrobia	__Verrucomicrobiae	__Verrucomicrobiales	__Verrucomicrobia subdivision 3	__Limisphaera	__Limisphaera ngatamarikiensis	1	1	NR_134756.1	NA	NA	40	0	0	12	0	0	0	0	0
Bacteria	__Proteobacteria	__Alphaproteobacteria	__Hyphomicrobiales	__Hyphomicrobiaceae	__Rhodomicrobium	__Rhodomicrobium lacus	1	1	NR_170479.1	NA	NA	36	0	0	0	0	0	15	0	5
	__	__	__	__	__	__	1	1	NA	NA	NA	14	7	0	0	0	0	10	23	0
	__	__	__	__	__	__	1	1	NA	NA	NA	3	13	5	0	0	15	17	0	0
Bacteria	__Proteobacteria	__Oligoflexia	__Bdellovibrionales	__Bdellovibrionaceae	__Bdellovibrio	__Bdellovibrio exovorus	1	1	NR_102876.1	NA	NA	0	14	0	15	5	0	0	15	11
Bacteria	__Bacteroidetes	__Cytophagia	__Cytophagales	__Fulvivirgaceae	__Chryseolinea	__Chryseolinea serpens	1	1	NR_108511.1	NA	NA	0	13	0	26	0	6	8	0	0
Bacteria	__Bacteroidetes	__Sphingobacteriia	__Sphingobacteriales	__Sphingobacteriaceae	__Mucilaginibacter	__Mucilaginibacter craterilacus	1	1	NR_157722.1	NA	NA	0	0	58	0	0	0	0	0	0
Bacteria	__Proteobacteria	__Gammaproteobacteria	__Chromatiales	__Thioprofundaceae	__Thioprofundum	__Thioprofundum lithotrophicum	1	1	NR_112829.1	NA	NA	0	0	14	0	14	17	0	0	9
Bacteria	__Proteobacteria	__Deltaproteobacteria	__Desulfuromonadales	__Geobacteraceae	__Geothermobacter	__Geothermobacter ehrlichii	1	1	NR_042754.2	NA	NA	17	7	0	0	0	5	16	0	6
Bacteria	__Bacteroidetes	__Sphingobacteriia	__Sphingobacteriales	__Sphingobacteriaceae	__Mucilaginibacter	__Mucilaginibacter formosus	1	1	NR_164933.1	NA	NA	17	8	32	0	0	0	0	0	0
Bacteria	__Proteobacteria	__Gammaproteobacteria	__	__	__Acidibacter	__Acidibacter ferrireducens	1	1	NR_126260.1	NA	NA	17	0	0	11	0	5	0	0	25
Bacteria	__Proteobacteria	__Gammaproteobacteria	__Xanthomonadales	__Xanthomonadaceae	__Arenimonas	__Arenimonas daechungensis	1	1	NR_109442.1	NA	NA	11	10	13	0	0	19	0	0	0
Bacteria	__Proteobacteria	__Deltaproteobacteria	__Myxococcales	__Kofleriaceae	__Haliangium	__Haliangium tepidum	1	1	NR_024781.1	NA	NA	13	0	0	0	0	19	6	0	14
	__	__	__	__	__	__	1	1	NA	NA	NA	0	25	0	18	0	0	12	0	0
	__	__	__	__	__	__	1	1	NA	NA	NA	0	18	0	15	0	0	20	0	0
	__	__	__	__	__	__	1	1	NA	NA	NA	0	8	0	5	0	5	26	4	5
Bacteria	__Bacteroidetes	__Cytophagia	__Cytophagales	__Reichenbachiellaceae	__Marinoscillum	__Marinoscillum furvescens	1	1	NR_040920.1	NA	NA	0	0	53	0	0	0	0	0	9
	__	__	__	__	__	__	1	1	NA	NA	NA	0	0	0	47	0	0	0	0	0
Bacteria	__Proteobacteria	__Alphaproteobacteria	__Hyphomicrobiales	__Methylocystaceae	__Methylocystis	__Methylocystis rosea	1	1	NR_042108.1	NA	NA	0	0	0	29	0	0	0	21	0
Bacteria	__Proteobacteria	__Alphaproteobacteria	__Hyphomicrobiales	__Devosiaceae	__Devosia	__Devosia insulae	1	1	NR_044036.1	NA	NA	0	0	0	0	30	12	0	0	0
Bacteria	__Bacteroidetes	__Bacteroidia	__Marinilabiliales	__Marinifilaceae	__Ancylomarina	__Ancylomarina psychrotolerans	1	1	NR_164902.1	NA	NA	0	27	0	9	0	0	8	8	2
Bacteria	__Chlamydiae	__Chlamydiia	__Parachlamydiales	__Criblamydiaceae	__Estrella	__Estrella lausannensis	1	1	NR_156105.1	NA	NA	0	0	0	14	9	0	7	8	14
Bacteria	__Proteobacteria	__Gammaproteobacteria	__Nevskiales	__Sinobacteraceae	__Stenotrophobium	__Stenotrophobium rhamnosiphilum	1	1	NR_171477.1	NA	NA	0	0	0	11	6	8	0	16	8
Bacteria	__Acidobacteria	__Acidobacteriia	__Acidobacteriales	__Acidobacteriaceae	__Edaphobacter	__Edaphobacter aggregans	1	1	NR_043898.1	NA	NA	0	0	0	0	25	14	0	0	8
Bacteria	__Actinobacteria	__Thermoleophilia	__Solirubrobacterales	__Solirubrobacteraceae	__Solirubrobacter	__Solirubrobacter phytolaccae	1	1	NR_133858.1	NA	NA	0	0	0	0	18	0	0	17	20
Bacteria	__Proteobacteria	__Alphaproteobacteria	__Rhodospirillales	__Acetobacteraceae	__Roseomonas	__Roseomonas riguiloci	1	1	NR_109149.1	NA	NA	0	0	0	0	0	38	0	0	0
Bacteria	__Firmicutes	__Bacilli	__Bacillales	__Bacillaceae	__Neobacillus	__Neobacillus jeddahensis	1	1	NR_144699.1	NA	NA	0	0	0	0	0	0	0	52	0
Bacteria	__Proteobacteria	__Alphaproteobacteria	__Rhodospirillales	__Stellaceae	__Stella	__Stella humosa	1	1	NR_025582.1	NA	NA	22	0	0	0	7	0	13	0	10
Bacteria	__Bacteroidetes	__Chitinophagia	__Chitinophagales	__Chitinophagaceae	__Flavitalea	__Flavitalea antarctica	1	1	NR_157626.1	NA	NA	23	0	15	0	0	8	9	0	0
Bacteria	__Proteobacteria	__Alphaproteobacteria	__Sphingomonadales	__Sphingomonadaceae	__Sphingorhabdus	__Sphingorhabdus arenilitoris	1	1	NR_134184.1	NA	NA	0	17	0	6	0	11	0	11	10
Bacteria	__Proteobacteria	__Alphaproteobacteria	__Hyphomicrobiales	__	__Pseudorhodoplanes	__Pseudorhodoplanes sinuspersici	1	1	NR_145909.1	NA	NA	0	0	0	31	0	0	0	11	0
Bacteria	__Proteobacteria	__Alphaproteobacteria	__Hyphomicrobiales	__Methylocystaceae	__Methylosinus	__Methylosinus trichosporium	1	1	NR_112024.1	NA	NA	0	0	0	34	0	0	0	0	20
Bacteria	__Proteobacteria	__Alphaproteobacteria	__Hyphomicrobiales	__Kaistiaceae	__Bauldia	__Bauldia consociata	1	1	NR_044600.1	NA	NA	0	0	0	32	0	0	16	0	0
Bacteria	__Proteobacteria	__Gammaproteobacteria	__Nevskiales	__Sinobacteraceae	__Stenotrophobium	__Stenotrophobium rhamnosiphilum	1	1	NR_171477.1	NA	NA	0	0	0	17	0	6	0	26	0
Bacteria	__Proteobacteria	__Gammaproteobacteria	__Oceanospirillales	__Oceanospirillaceae	__Litoribrevibacter	__Litoribrevibacter albus	1	1	NR_134757.1	NA	NA	0	0	0	12	0	10	9	13	2
Bacteria	__Planctomycetes	__Planctomycetia	__Pirellulales	__Thermoguttaceae	__Thermostilla	__Thermostilla marina	1	1	NR_148598.1	NA	NA	0	0	0	8	15	9	0	0	20
	__	__	__	__	__	__	1	1	NA	NA	NA	0	0	0	6	2	0	31	14	0
Bacteria	__Proteobacteria	__Alphaproteobacteria	__Sphingomonadales	__Sphingomonadaceae	__Sphingomonas	__Sphingomonas kyungheensis	1	1	NR_118263.1	NA	NA	0	0	0	0	28	20	0	0	0
Bacteria	__Bacteroidetes	__Chitinophagia	__Chitinophagales	__Chitinophagaceae	__Sediminibacterium	__Sediminibacterium aquarii	1	1	NR_152667.1	NA	NA	49	0	0	0	0	0	0	0	0
Bacteria	__Gemmatimonadetes	__Gemmatimonadetes	__Gemmatimonadales	__Gemmatimonadaceae	__Gemmatimonas	__Gemmatimonas aurantiaca	1	1	NR_074708.2	NA	NA	27	14	11	0	0	0	0	0	0
Bacteria	__Proteobacteria	__Alphaproteobacteria	__Caulobacterales	__Caulobacteraceae	__Asticcacaulis	__Asticcacaulis biprosthecium	1	1	NR_114729.1	NA	NA	15	0	9	0	3	14	0	0	9
Bacteria	__Bacteroidetes	__Cytophagia	__Cytophagales	__Fulvivirgaceae	__Chryseolinea	__Chryseolinea soli	1	1	NR_165708.1	NA	NA	0	27	0	28	0	0	0	0	0
	__	__	__	__	__	__	1	1	NA	NA	NA	0	0	0	9	0	0	20	22	0
Bacteria	__Verrucomicrobia	__Verrucomicrobiae	__Verrucomicrobiales	__Verrucomicrobia subdivision 3	__Limisphaera	__Limisphaera ngatamarikiensis	1	1	NR_134756.1	NA	NA	0	0	0	0	20	5	0	0	28
Bacteria	__Proteobacteria	__Alphaproteobacteria	__Rhodospirillales	__Acetobacteraceae	__Rhodopila	__Rhodopila globiformis	1	1	NR_037120.1	NA	NA	0	0	0	0	0	20	0	0	35
Bacteria	__Gemmatimonadetes	__Gemmatimonadetes	__Gemmatimonadales	__Gemmatimonadaceae	__Roseisolibacter	__Roseisolibacter agri	1	1	NR_163645.1	NA	NA	34	0	0	0	0	0	17	0	0
	__	__	__	__	__	__	1	1	NA	NA	NA	7	7	0	6	0	12	13	0	0
Bacteria	__Proteobacteria	__Gammaproteobacteria	__Legionellales	__Coxiellaceae	__Coxiella	__Coxiella burnetii	1	1	NR_104916.1	NA	NA	0	0	0	33	0	0	5	7	0
	__	__	__	__	__	__	1	1	NA	NA	NA	0	0	0	10	1	0	8	15	10
	__	__	__	__	__	__	1	1	NA	NA	NA	0	0	0	10	0	7	13	18	0
Bacteria	__Gemmatimonadetes	__Gemmatimonadetes	__Gemmatimonadales	__Gemmatimonadaceae	__Gemmatimonas	__Gemmatimonas aurantiaca	1	1	NR_074708.2	NA	NA	45	0	0	0	0	0	0	0	0
Bacteria	__Bacteroidetes	__Chitinophagia	__Chitinophagales	__Chitinophagaceae	__Arachidicoccus	__Arachidicoccus ginsenosidivorans	1	1	NR_156832.1	NA	NA	9	0	44	0	0	0	0	0	0
Bacteria	__Actinobacteria	__Rubrobacteria	__Gaiellales	__Gaiellaceae	__Gaiella	__Gaiella occulta	1	1	NR_118138.1	NA	NA	0	27	0	0	0	0	20	0	10
Bacteria	__Acidobacteria	__Acidobacteriia	__Bryobacterales	__Bryobacteraceae	__Paludibaculum	__Paludibaculum fermentans	1	1	NR_134120.1	NA	NA	0	26	0	0	0	0	30	0	0
Bacteria	__Bacteroidetes	__Cytophagia	__Cytophagales	__Fulvivirgaceae	__Chryseolinea	__Chryseolinea soli	1	1	NR_165708.1	NA	NA	0	14	0	22	0	0	0	8	7
Bacteria	__Verrucomicrobia	__Opitutae	__Opitutales	__Opitutaceae	__Alterococcus	__Alterococcus agarolyticus	1	1	NR_036763.1	NA	NA	0	11	0	9	0	0	12	17	0
Bacteria	__Acidobacteria	__Vicinamibacteria	__	__Vicinamibacteraceae	__Vicinamibacter	__Vicinamibacter silvestris	1	1	NR_151905.1	NA	NA	0	5	24	0	11	0	7	6	0
Bacteria	__Chloroflexi	__Anaerolineae	__Anaerolineales	__Anaerolineaceae	__Thermomarinilinea	__Thermomarinilinea lacunifontana	1	1	NR_132293.1	NA	NA	0	4	0	6	4	3	17	10	0
	__	__	__	__	__	__	1	1	NA	NA	NA	0	0	12	0	9	14	0	7	12
Bacteria	__Spirochaetes	__Spirochaetia	__Spirochaetales	__Spirochaetaceae	__Spirochaeta	__Spirochaeta aurantia	1	1	NR_104782.1	NA	NA	0	0	6	0	25	7	0	6	10
Bacteria	__Verrucomicrobia	__Opitutae	__Opitutales	__Opitutaceae	__Cephaloticoccus	__Cephaloticoccus primus	1	1	NR_151907.1	NA	NA	0	0	5	0	22	12	0	4	0
	__	__	__	__	__	__	1	1	NA	NA	NA	0	0	0	18	0	0	0	35	0
Bacteria	__Verrucomicrobia	__Verrucomicrobiae	__Verrucomicrobiales	__Verrucomicrobia subdivision 3	__Limisphaera	__Limisphaera ngatamarikiensis	1	1	NR_134756.1	NA	NA	0	0	0	13	0	0	17	12	8
Bacteria	__Proteobacteria	__Betaproteobacteria	__Nitrosomonadales	__Nitrosomonadaceae	__Nitrosospira	__Nitrosospira multiformis	1	1	NR_112159.1	NA	NA	35	0	16	0	0	0	0	0	0
Bacteria	__Armatimonadetes	__Fimbriimonadia	__Fimbriimonadales	__Fimbriimonadaceae	__Fimbriimonas	__Fimbriimonas ginsengisoli	1	1	NR_121726.1	NA	NA	28	0	13	0	0	0	9	0	0
	__	__	__	__	__	__	1	1	NA	NA	NA	0	20	0	0	0	0	26	5	0
Bacteria	__Proteobacteria	__Alphaproteobacteria	__Rhodothalassiales	__Rhodothalassiaceae	__Rhodothalassium	__Rhodothalassium salexigens	1	1	NR_117059.1	NA	NA	0	7	0	6	4	7	11	10	5
Bacteria	__Bacteroidetes	__Chitinophagia	__Chitinophagales	__Chitinophagaceae	__Taibaiella	__Taibaiella smilacinae	1	1	NR_135700.1	NA	NA	0	0	0	0	10	17	0	0	23
Bacteria	__Proteobacteria	__Gammaproteobacteria	__Nevskiales	__Sinobacteraceae	__Stenotrophobium	__Stenotrophobium rhamnosiphilum	1	1	NR_171477.1	NA	NA	20	0	11	0	0	3	0	0	19
Bacteria	__Gemmatimonadetes	__Gemmatimonadetes	__Gemmatimonadales	__Gemmatimonadaceae	__Gemmatimonas	__Gemmatimonas aurantiaca	1	1	NR_074708.2	NA	NA	0	25	0	15	0	5	0	4	0
Bacteria	__Proteobacteria	__Alphaproteobacteria	__Hyphomicrobiales	__Xanthobacteraceae	__Pseudolabrys	__Pseudolabrys taiwanensis	1	1	NR_043515.1	NA	NA	0	0	0	4	14	0	0	0	29
Bacteria	__Gemmatimonadetes	__Gemmatimonadetes	__Gemmatimonadales	__Gemmatimonadaceae	__Roseisolibacter	__Roseisolibacter agri	1	1	NR_163645.1	NA	NA	31	12	0	0	0	0	7	0	0
Bacteria	__Verrucomicrobia	__Verrucomicrobiae	__Verrucomicrobiales	__Verrucomicrobia subdivision 3	__Limisphaera	__Limisphaera ngatamarikiensis	1	1	NR_134756.1	NA	NA	29	23	0	0	0	0	0	0	0
Bacteria	__Proteobacteria	__Alphaproteobacteria	__Caulobacterales	__Caulobacteraceae	__Brevundimonas	__Brevundimonas canariensis	1	1	NR_156857.1	NA	NA	15	15	0	0	0	0	11	7	0
Bacteria	__Verrucomicrobia	__Verrucomicrobiae	__Verrucomicrobiales	__Verrucomicrobia subdivision 3	__Limisphaera	__Limisphaera ngatamarikiensis	1	1	NR_134756.1	NA	NA	14	0	8	0	0	11	13	0	0
	__	__	__	__	__	__	1	1	NA	NA	NA	0	51	0	0	0	0	0	0	0
	__	__	__	__	__	__	1	1	NA	NA	NA	0	39	0	0	0	0	11	0	0
Bacteria	__Acidobacteria	__Acidobacteriia	__Bryobacterales	__Bryobacteraceae	__Paludibaculum	__Paludibaculum fermentans	1	1	NR_134120.1	NA	NA	0	0	0	45	0	0	0	0	0
	__	__	__	__	__	__	1	1	NA	NA	NA	0	0	0	29	0	0	0	13	4
Bacteria	__Acidobacteria	__Acidobacteriia	__Bryobacterales	__Bryobacteraceae	__Paludibaculum	__Paludibaculum fermentans	1	1	NR_134120.1	NA	NA	0	0	0	15	0	0	0	11	20
Bacteria	__Bacteroidetes	__Chitinophagia	__Chitinophagales	__Chitinophagaceae	__Edaphobaculum	__Edaphobaculum flavum	1	1	NR_159123.1	NA	NA	0	0	0	0	25	6	0	0	16
	__	__	__	__	__	__	1	1	NR_174312.1	NA	NA	0	0	0	0	14	0	14	0	23
Bacteria	__Bacteroidetes	__Flavobacteriia	__Flavobacteriales	__Flavobacteriaceae	__Flavobacterium	__Flavobacterium akiainvivens	1	1	NR_109540.1	NA	NA	0	0	0	0	0	38	0	0	6
Bacteria	__Proteobacteria	__Alphaproteobacteria	__Sphingomonadales	__Sphingomonadaceae	__Novosphingobium	__Novosphingobium guangzhouense	1	1	NR_156104.1	NA	NA	0	0	0	0	0	14	16	0	17
Bacteria	__Proteobacteria	__Deltaproteobacteria	__Myxococcales	__Polyangiaceae	__Jahnella	__Jahnella thaxteri	1	1	NR_117461.1	NA	NA	0	0	0	0	0	9	16	8	19
Bacteria	__Actinobacteria	__Actinomycetia	__Pseudonocardiales	__Pseudonocardiaceae	__Pseudonocardia	__Pseudonocardia dioxanivorans	1	1	NR_042850.1	NA	NA	6	0	21	0	8	0	0	0	16
Bacteria	__Proteobacteria	__Oligoflexia	__Bdellovibrionales	__Bdellovibrionaceae	__Bdellovibrio	__Bdellovibrio bacteriovorus	1	1	NR_027553.1	NA	NA	4	3	24	0	0	2	10	5	0
Bacteria	__Proteobacteria	__Deltaproteobacteria	__Myxococcales	__Polyangiaceae	__Jahnella	__Jahnella thaxteri	1	1	NR_117461.1	NA	NA	0	21	0	0	0	13	13	0	0
Bacteria	__Proteobacteria	__Gammaproteobacteria	__Nevskiales	__Sinobacteraceae	__Panacagrimonas	__Panacagrimonas perspica	1	1	NR_112617.1	NA	NA	0	0	0	17	0	23	0	0	0
Bacteria	__Proteobacteria	__Alphaproteobacteria	__Hyphomicrobiales	__Ancalomicrobiaceae	__Pinisolibacter	__Pinisolibacter ravus	1	1	NR_173539.1	NA	NA	0	0	0	12	7	8	0	13	0
Bacteria	__Bacteroidetes	__Sphingobacteriia	__Sphingobacteriales	__Sphingobacteriaceae	__Mucilaginibacter	__Mucilaginibacter frigoritolerans	1	1	NR_116979.1	NA	NA	0	0	0	0	43	0	0	0	0
Bacteria	__Actinobacteria	__Actinomycetia	__Corynebacteriales	__Mycobacteriaceae	__Mycolicibacterium	__Mycolicibacterium chlorophenolicum	1	1	NR_119093.2	NA	NA	0	0	0	0	25	15	0	0	0
Bacteria	__Bacteroidetes	__Sphingobacteriia	__Sphingobacteriales	__Sphingobacteriaceae	__Mucilaginibacter	__Mucilaginibacter psychrotolerans	1	1	NR_156822.1	NA	NA	0	48	0	0	0	0	0	0	0
Bacteria	__Proteobacteria	__Deltaproteobacteria	__Myxococcales	__Kofleriaceae	__Haliangium	__Haliangium ochraceum	1	1	NR_074917.1	NA	NA	0	17	0	0	0	0	24	12	0
Bacteria	__Acidobacteria	__Vicinamibacteria	__	__Vicinamibacteraceae	__Vicinamibacter	__Vicinamibacter silvestris	1	1	NR_151905.1	NA	NA	0	0	0	0	0	9	18	19	0
Bacteria	__Proteobacteria	__Alphaproteobacteria	__Rhodospirillales	__Rhodospirillaceae	__Elstera	__Elstera cyanobacteriorum	1	1	NR_158149.1	NA	NA	46	0	0	0	0	0	0	0	0
Bacteria	__Proteobacteria	__Alphaproteobacteria	__Hyphomicrobiales	__Methylocystaceae	__Methylocystis	__Methylocystis parvus	1	1	NR_044946.1	NA	NA	20	0	0	0	8	16	0	0	0
	__	__	__	__	__	__	1	1	NR_174195.1	NA	NA	15	0	35	0	0	0	0	0	0
Bacteria	__Acidobacteria	__Blastocatellia	__Blastocatellales	__Pyrinomonadaceae	__Brevitalea	__Brevitalea aridisoli	1	1	NR_151987.1	NA	NA	0	49	0	0	0	0	0	0	0
	__	__	__	__	__	__	1	1	NA	NA	NA	0	10	0	15	0	8	0	5	9
	__	__	__	__	__	__	1	1	NA	NA	NA	0	5	0	18	0	0	0	23	5
Bacteria	__Proteobacteria	__Gammaproteobacteria	__Nevskiales	__Steroidobacteraceae	__Steroidobacter	__Steroidobacter soli	1	1	NR_170506.1	NA	NA	0	0	49	0	0	0	0	0	0
Bacteria	__Proteobacteria	__Alphaproteobacteria	__Sphingomonadales	__Sphingomonadaceae	__Novosphingobium	__Novosphingobium naphthalenivorans	1	1	NR_041046.1	NA	NA	0	0	48	0	0	0	0	0	0
	__	__	__	__	__	__	1	1	NA	NA	NA	0	0	0	22	0	0	21	0	0
Bacteria	__Bacteroidetes	__Sphingobacteriia	__Sphingobacteriales	__Sphingobacteriaceae	__Mucilaginibacter	__Mucilaginibacter auburnensis	1	1	NR_133788.1	NA	NA	0	0	0	9	0	8	0	0	29
Bacteria	__Proteobacteria	__Alphaproteobacteria	__Hyphomicrobiales	__Methylocystaceae	__Methylocystis	__Methylocystis parvus	1	1	NR_044946.1	NA	NA	0	0	0	0	0	0	19	18	14
Bacteria	__Proteobacteria	__Alphaproteobacteria	__Micropepsales	__Micropepsaceae	__Rhizomicrobium	__Rhizomicrobium electricum	1	1	NR_108115.1	NA	NA	0	0	0	0	0	0	0	15	35
Bacteria	__Proteobacteria	__Gammaproteobacteria	__Xanthomonadales	__Xanthomonadaceae	__Arenimonas	__Arenimonas daechungensis	1	1	NR_109442.1	NA	NA	45	0	0	0	0	0	0	0	0
Bacteria	__Nitrospirae	__Nitrospira	__Nitrospirales	__Nitrospiraceae	__Nitrospira	__Nitrospira moscoviensis	1	1	NR_029287.1	NA	NA	34	7	0	0	0	0	0	0	0
Bacteria	__Bacteroidetes	__Bacteroidia	__Marinilabiliales	__Marinilabiliaceae	__Geofilum	__Geofilum rhodophaeum	1	1	NR_158091.1	NA	NA	25	0	0	0	0	0	16	0	0
Bacteria	__Proteobacteria	__Alphaproteobacteria	__Rhodospirillales	__Rhodospirillaceae	__Oleiliquidispirillum	__Oleiliquidispirillum nitrogeniifigens	1	1	NR_170445.1	NA	NA	22	0	0	0	17	0	0	7	0
Bacteria	__Proteobacteria	__Betaproteobacteria	__Burkholderiales	__	__Tepidimonas	__Tepidimonas taiwanensis	1	1	NR_043227.1	NA	NA	16	14	15	0	0	0	0	0	0
Bacteria	__Bacteroidetes	__Chitinophagia	__Chitinophagales	__Chitinophagaceae	__Ferruginibacter	__Ferruginibacter lapsinanis	1	1	NR_044589.1	NA	NA	13	0	36	0	0	0	0	0	0
Bacteria	__Verrucomicrobia	__Spartobacteria	__Chthoniobacterales	__Chthoniobacteraceae	__Chthoniobacter	__Chthoniobacter flavus	1	1	NR_115225.1	NA	NA	4	6	0	10	0	5	9	9	0
Bacteria	__Actinobacteria	__Acidimicrobiia	__Acidimicrobiales	__Iamiaceae	__Actinomarinicola	__Actinomarinicola tropica	1	1	NR_171428.1	NA	NA	0	24	12	0	0	0	0	11	0
Bacteria	__Proteobacteria	__Gammaproteobacteria	__Pseudomonadales	__Marinobacteraceae	__Marinobacter	__Marinobacter zhanjiangensis	1	1	NR_116657.1	NA	NA	0	17	0	24	0	0	0	0	0
	__	__	__	__	__	__	1	1	NA	NA	NA	0	12	0	5	0	0	14	12	0
Bacteria	__Acidobacteria	__Blastocatellia	__Blastocatellales	__Pyrinomonadaceae	__Pyrinomonas	__Pyrinomonas methylaliphatogenes	1	1	NR_133835.1	NA	NA	0	3	0	22	0	0	7	5	0
Bacteria	__Proteobacteria	__Betaproteobacteria	__Burkholderiales	__Oxalobacteraceae	__Noviherbaspirillum	__Noviherbaspirillum soli	1	1	NR_118041.1	NA	NA	0	0	0	0	13	0	10	0	24
Bacteria	__Verrucomicrobia	__Verrucomicrobiae	__Verrucomicrobiales	__Verrucomicrobia subdivision 3	__Limisphaera	__Limisphaera ngatamarikiensis	1	1	NR_134756.1	NA	NA	0	0	0	0	12	13	19	0	0
Bacteria	__Bacteroidetes	__Chitinophagia	__Chitinophagales	__Chitinophagaceae	__Flavitalea	__Flavitalea antarctica	1	1	NR_157626.1	NA	NA	0	0	0	0	0	0	0	19	31
	__	__	__	__	__	__	1	1	NA	NA	NA	33	0	12	0	0	0	0	0	0
Bacteria	__Planctomycetes	__Phycisphaerae	__Tepidisphaerales	__Tepidisphaeraceae	__Tepidisphaera	__Tepidisphaera mucosa	1	1	NR_148582.1	NA	NA	28	12	0	0	0	0	0	0	0
Bacteria	__Bacteroidetes	__Chitinophagia	__Chitinophagales	__Chitinophagaceae	__Sediminibacterium	__Sediminibacterium aquarii	1	1	NR_152667.1	NA	NA	16	0	4	0	11	0	0	14	0
Bacteria	__Bacteroidetes	__Cytophagia	__Cytophagales	__Fulvivirgaceae	__Chryseolinea	__Chryseolinea soli	1	1	NR_165708.1	NA	NA	5	0	0	13	0	0	17	7	0
Bacteria	__Acidobacteria	__Acidobacteriia	__Acidobacteriales	__Acidobacteriaceae	__Telmatobacter	__Telmatobacter bradus	1	1	NR_115074.1	NA	NA	0	23	0	9	0	0	10	0	0
	__	__	__	__	__	__	1	1	NA	NA	NA	0	0	0	22	0	0	0	10	8
Bacteria	__Proteobacteria	__Alphaproteobacteria	__Hyphomicrobiales	__Hyphomicrobiaceae	__Methyloligella	__Methyloligella solikamskensis	1	1	NR_125614.1	NA	NA	0	0	0	0	21	19	0	0	0
Bacteria	__Acidobacteria	__Vicinamibacteria	__	__Vicinamibacteraceae	__Vicinamibacter	__Vicinamibacter silvestris	1	1	NR_151905.1	NA	NA	0	0	0	0	0	14	13	17	0
Bacteria	__Proteobacteria	__Alphaproteobacteria	__Hyphomicrobiales	__Hyphomicrobiaceae	__Methyloceanibacter	__Methyloceanibacter caenitepidi	1	1	NR_125465.1	NA	NA	0	0	0	0	0	0	18	28	0
Bacteria	__Verrucomicrobia	__Verrucomicrobiae	__Verrucomicrobiales	__Verrucomicrobia subdivision 3	__Limisphaera	__Limisphaera ngatamarikiensis	1	1	NR_134756.1	NA	NA	0	0	0	0	0	0	0	18	31
Bacteria	__Bacteroidetes	__Sphingobacteriia	__Sphingobacteriales	__Sphingobacteriaceae	__Solitalea	__Solitalea koreensis	1	1	NR_044568.1	NA	NA	0	0	0	0	0	0	0	0	51
Bacteria	__Verrucomicrobia	__Opitutae	__Opitutales	__Opitutaceae	__Opitutus	__Opitutus terrae	1	1	NR_028890.1	NA	NA	42	0	0	0	0	0	0	0	0
Bacteria	__Bacteroidetes	__Chitinophagia	__Chitinophagales	__Chitinophagaceae	__Ilyomonas	__Ilyomonas limi	1	1	NR_164990.1	NA	NA	0	21	0	9	0	0	4	7	0
Bacteria	__Proteobacteria	__Alphaproteobacteria	__Hyphomicrobiales	__Methylocystaceae	__Methylocystis	__Methylocystis parvus	1	1	NR_044946.1	NA	NA	0	20	0	16	0	0	0	0	0
Bacteria	__Proteobacteria	__Alphaproteobacteria	__Rhodospirillales	__Acetobacteraceae	__Acidibrevibacterium	__Acidibrevibacterium fodinaquatile	1	1	NR_164619.1	NA	NA	0	21	0	10	0	0	13	0	0
Bacteria	__Proteobacteria	__Alphaproteobacteria	__Rhodospirillales	__Rhodospirillaceae	__Aliidongia	__Aliidongia dinghuensis	1	1	NR_156087.1	NA	NA	0	13	0	18	0	6	0	0	0
Bacteria	__Proteobacteria	__Betaproteobacteria	__Burkholderiales	__	__Thiobacter	__Thiobacter subterraneus	1	1	NR_024834.1	NA	NA	0	7	0	18	0	0	13	5	0
	__	__	__	__	__	__	1	1	NA	NA	NA	0	5	0	8	0	9	5	9	4
Bacteria	__Proteobacteria	__Alphaproteobacteria	__Sphingomonadales	__Sphingomonadaceae	__Sphingomonas	__Sphingomonas lutea	1	1	NR_153746.1	NA	NA	0	0	48	0	0	0	0	0	0
Bacteria	__Cyanobacteria	__	__Synechococcales	__Trichocoleusaceae	__Trichocoleus	__Trichocoleus caatingensis	1	1	NR_172612.1	NA	NA	0	0	47	0	0	0	0	0	0
Bacteria	__Verrucomicrobia	__Verrucomicrobiae	__Verrucomicrobiales	__Verrucomicrobia subdivision 3	__Limisphaera	__Limisphaera ngatamarikiensis	1	1	NR_134756.1	NA	NA	0	0	0	33	0	0	0	0	0
Bacteria	__Proteobacteria	__Alphaproteobacteria	__Rhodospirillales	__Geminicoccaceae	__Geminicoccus	__Geminicoccus roseus	1	1	NR_042567.1	NA	NA	0	0	0	23	0	0	0	15	0
Bacteria	__Acidobacteria	__Blastocatellia	__Blastocatellales	__Blastocatellaceae	__Blastocatella	__Blastocatella fastidiosa	1	1	NR_118350.1	NA	NA	0	0	0	19	0	0	10	8	0
Bacteria	__Bacteroidetes	__Chitinophagia	__Chitinophagales	__Chitinophagaceae	__Pseudoflavitalea	__Pseudoflavitalea rhizosphaerae	1	1	NR_152044.1	NA	NA	0	0	0	0	29	4	0	0	8
Bacteria	__Proteobacteria	__Alphaproteobacteria	__Micropepsales	__Micropepsaceae	__Rhizomicrobium	__Rhizomicrobium palustre	1	1	NR_112186.1	NA	NA	0	0	0	0	0	21	0	0	20
Bacteria	__Proteobacteria	__Alphaproteobacteria	__Micropepsales	__Micropepsaceae	__Rhizomicrobium	__Rhizomicrobium electricum	1	1	NR_108115.1	NA	NA	40	0	0	0	0	0	0	0	0
Bacteria	__Acidobacteria	__Acidobacteriia	__Acidobacteriales	__Acidobacteriaceae	__Edaphobacter	__Edaphobacter aggregans	1	1	NR_043898.1	NA	NA	21	7	0	14	0	0	0	0	0
Bacteria	__Proteobacteria	__Betaproteobacteria	__Burkholderiales	__Oxalobacteraceae	__Massilia	__Massilia agri	1	1	NR_157781.1	NA	NA	19	0	23	0	0	0	0	0	0
	__	__	__	__	__	__	1	1	NA	NA	NA	20	0	4	0	3	0	13	2	2
Bacteria	__Verrucomicrobia	__Opitutae	__Opitutales	__Opitutaceae	__Lacunisphaera	__Lacunisphaera anatis	1	1	NR_146377.1	NA	NA	19	0	0	9	0	0	14	0	0
Bacteria	__Proteobacteria	__Deltaproteobacteria	__Desulfovibrionales	__Desulfovibrionaceae	__Desulfovibrio	__Desulfovibrio senezii	1	1	NR_024887.1	NA	NA	0	45	0	0	0	0	0	0	0
Bacteria	__Proteobacteria	__Betaproteobacteria	__Burkholderiales	__Alcaligenaceae	__Bordetella	__Bordetella petrii	1	1	NR_074291.1	NA	NA	0	10	0	0	21	0	0	10	0
Bacteria	__Proteobacteria	__Alphaproteobacteria	__Rhodospirillales	__Rhodospirillaceae	__Aliidongia	__Aliidongia dinghuensis	1	1	NR_156087.1	NA	NA	0	0	0	20	0	0	0	10	9
	__	__	__	__	__	__	1	1	NR_175508.1	NA	NA	0	0	0	16	0	0	10	14	0
Bacteria	__Verrucomicrobia	__Verrucomicrobiae	__Verrucomicrobiales	__Verrucomicrobia subdivision 3	__Limisphaera	__Limisphaera ngatamarikiensis	1	1	NR_134756.1	NA	NA	40	0	0	0	0	0	0	0	0
Bacteria	__Proteobacteria	__Alphaproteobacteria	__Hyphomicrobiales	__Methylocystaceae	__Methylocystis	__Methylocystis parvus	1	1	NR_044946.1	NA	NA	24	0	0	0	16	0	0	0	0
Bacteria	__Bacteroidetes	__Cytophagia	__Cytophagales	__Fulvivirgaceae	__Chryseolinea	__Chryseolinea soli	1	1	NR_165708.1	NA	NA	17	0	25	0	0	0	0	0	0
	__	__	__	__	__	__	1	1	NR_175447.1	NA	NA	17	0	0	0	5	0	0	10	7
Bacteria	__Proteobacteria	__Deltaproteobacteria	__Myxococcales	__Polyangiaceae	__Chondromyces	__Chondromyces lanuginosus	1	1	NR_025345.1	NA	NA	0	34	0	8	0	0	0	0	0
	__	__	__	__	__	__	1	1	NR_175508.1	NA	NA	0	10	0	16	0	0	11	0	0
Bacteria	__Proteobacteria	__Betaproteobacteria	__Nitrosomonadales	__Sterolibacteriaceae	__Sulfurisoma	__Sulfurisoma sediminicola	1	1	NR_125471.1	NA	NA	0	12	0	9	0	0	10	11	0
Bacteria	__Gemmatimonadetes	__Gemmatimonadetes	__Gemmatimonadales	__Gemmatimonadaceae	__Roseisolibacter	__Roseisolibacter agri	1	1	NR_163645.1	NA	NA	0	9	0	0	0	7	0	15	11
	__	__	__	__	__	__	1	1	NA	NA	NA	0	6	0	0	0	0	35	3	0
Bacteria	__Proteobacteria	__Gammaproteobacteria	__Legionellales	__Coxiellaceae	__Aquicella	__Aquicella lusitana	1	1	NR_025763.1	NA	NA	0	0	28	6	0	8	0	0	0
Bacteria	__Actinobacteria	__Actinomycetia	__Streptomycetales	__Streptomycetaceae	__Streptomyces	__Streptomyces gilvifuscus	1	1	NR_137389.1	NA	NA	0	0	23	0	0	19	0	0	0
Bacteria	__Acidobacteria	__Acidobacteriia	__Bryobacterales	__Bryobacteraceae	__Paludibaculum	__Paludibaculum fermentans	1	1	NR_134120.1	NA	NA	0	0	21	11	0	0	0	11	0
	__	__	__	__	__	__	1	1	NA	NA	NA	0	0	0	33	0	0	0	0	0
Bacteria	__Bacteroidetes	__Saprospiria	__Saprospirales	__Lewinellaceae	__Flavilitoribacter	__Flavilitoribacter nigricans	1	1	NR_115013.1	NA	NA	0	0	0	29	0	0	0	0	0
Bacteria	__Armatimonadetes	__Fimbriimonadia	__Fimbriimonadales	__Fimbriimonadaceae	__Fimbriimonas	__Fimbriimonas ginsengisoli	1	1	NR_121726.1	NA	NA	0	0	0	18	0	0	7	7	0
Bacteria	__Proteobacteria	__Gammaproteobacteria	__Legionellales	__Coxiellaceae	__Aquicella	__Aquicella siphonis	1	1	NR_025764.1	NA	NA	0	0	0	19	0	0	0	17	4
Bacteria	__Proteobacteria	__Betaproteobacteria	__Burkholderiales	__Oxalobacteraceae	__Paraherbaspirillum	__Paraherbaspirillum soli	1	1	NR_132302.1	NA	NA	0	0	0	9	0	6	22	6	0
Bacteria	__Bacteroidetes	__Chitinophagia	__Chitinophagales	__Chitinophagaceae	__Nemorincola	__Nemorincola caseinilytica	1	1	NR_159327.1	NA	NA	0	0	0	10	0	0	21	7	0
Bacteria	__Proteobacteria	__Alphaproteobacteria	__Rhodospirillales	__Rhodospirillaceae	__Magnetospirillum	__Magnetospirillum marisnigri	1	1	NR_149242.1	NA	NA	0	0	0	10	0	17	0	0	13
Bacteria	__Bacteroidetes	__Sphingobacteriia	__Sphingobacteriales	__Sphingobacteriaceae	__Sphingobacterium	__Sphingobacterium tabacisoli	1	1	NR_159136.1	NA	NA	0	0	0	0	35	0	0	0	7
Bacteria	__Proteobacteria	__Alphaproteobacteria	__Micropepsales	__Micropepsaceae	__Micropepsis	__Micropepsis pineolensis	1	1	NR_156848.1	NA	NA	0	0	0	0	18	17	0	0	0
Bacteria	__Proteobacteria	__Alphaproteobacteria	__Hyphomicrobiales	__Bradyrhizobiaceae	__Rhodopseudomonas	__Rhodopseudomonas julia	1	1	NR_040937.1	NA	NA	18	0	0	0	8	0	11	0	0
	__	__	__	__	__	__	1	1	NA	NA	NA	15	6	8	0	10	0	0	0	0
Bacteria	__Bacteroidetes	__Chitinophagia	__Chitinophagales	__Chitinophagaceae	__Pseudoflavitalea	__Pseudoflavitalea rhizosphaerae	1	1	NR_152044.1	NA	NA	10	0	17	0	0	0	12	0	0
Bacteria	__Actinobacteria	__Actinomycetia	__Micrococcales	__Demequinaceae	__Demequina	__Demequina sediminis	1	1	NR_158021.1	NA	NA	10	0	0	11	6	0	13	0	0
Bacteria	__Bacteroidetes	__Flavobacteriia	__Flavobacteriales	__Crocinitomicaceae	__Fluviicola	__Fluviicola hefeinensis	1	1	NR_133750.1	NA	NA	0	22	0	15	0	0	0	0	0
Bacteria	__Bacteroidetes	__Chitinophagia	__Chitinophagales	__Chitinophagaceae	__Pseudoflavitalea	__Pseudoflavitalea rhizosphaerae	1	1	NR_152044.1	NA	NA	0	0	0	0	22	10	0	0	8
Bacteria	__Actinobacteria	__Actinomycetia	__Pseudonocardiales	__Pseudonocardiaceae	__Crossiella	__Crossiella equi	1	1	NR_025088.1	NA	NA	0	0	0	0	12	20	0	0	0
Bacteria	__Proteobacteria	__Alphaproteobacteria	__Micropepsales	__Micropepsaceae	__Rhizomicrobium	__Rhizomicrobium palustre	1	1	NR_112186.1	NA	NA	0	0	0	0	0	35	0	0	0
Bacteria	__Chloroflexi	__Caldilineae	__Caldilineales	__Caldilineaceae	__Litorilinea	__Litorilinea aerophila	1	1	NR_132330.1	NA	NA	9	0	0	0	15	11	0	0	0
Bacteria	__Proteobacteria	__Oligoflexia	__Bdellovibrionales	__Bdellovibrionaceae	__Bdellovibrio	__Bdellovibrio bacteriovorus	1	1	NR_027553.1	NA	NA	9	0	33	0	0	0	0	0	0
Bacteria	__Proteobacteria	__Deltaproteobacteria	__Desulfuromonadales	__Geobacteraceae	__Geobacter	__Geobacter metallireducens	1	1	NR_075011.1	NA	NA	10	0	0	0	9	8	0	7	7
Bacteria	__Proteobacteria	__Gammaproteobacteria	__Nevskiales	__Sinobacteraceae	__Stagnimonas	__Stagnimonas aquatica	1	1	NR_173516.1	NA	NA	8	0	21	0	0	0	14	0	0
	__	__	__	__	__	__	1	1	NA	NA	NA	0	43	0	0	0	0	0	0	0
Bacteria	__Proteobacteria	__Deltaproteobacteria	__Desulfuromonadales	__Desulfuromonadaceae	__Desulfuromonas	__Desulfuromonas acetexigens	1	1	NR_044770.1	NA	NA	0	15	0	8	0	0	5	12	0
Bacteria	__Proteobacteria	__Gammaproteobacteria	__Cellvibrionales	__Halieaceae	__Haliea	__Haliea atlantica	1	1	NR_137377.1	NA	NA	0	0	0	37	0	0	0	0	0
	__	__	__	__	__	__	1	1	NR_174195.1	NA	NA	0	0	0	17	0	0	0	14	6
Bacteria	__Actinobacteria	__Rubrobacteria	__Gaiellales	__Gaiellaceae	__Gaiella	__Gaiella occulta	1	1	NR_118138.1	NA	NA	0	0	0	12	0	10	0	13	0
	__	__	__	__	__	__	1	1	NA	NA	NA	0	0	0	4	0	0	0	28	7
Bacteria	__Proteobacteria	__Betaproteobacteria	__Burkholderiales	__Oxalobacteraceae	__Noviherbaspirillum	__Noviherbaspirillum canariense	1	1	NR_118039.1	NA	NA	0	0	0	0	26	0	0	0	15
Bacteria	__Proteobacteria	__Betaproteobacteria	__Burkholderiales	__Alcaligenaceae	__Castellaniella	__Castellaniella defragrans	1	1	NR_025280.1	NA	NA	0	0	0	0	15	11	0	10	0
Bacteria	__Proteobacteria	__Betaproteobacteria	__Burkholderiales	__Burkholderiaceae	__Trinickia	__Trinickia dabaoshanensis	1	1	NR_133711.1	NA	NA	19	25	0	0	0	0	0	0	0
Bacteria	__Proteobacteria	__Alphaproteobacteria	__Hyphomicrobiales	__Xanthobacteraceae	__Pseudolabrys	__Pseudolabrys taiwanensis	1	1	NR_043515.1	NA	NA	9	0	0	0	0	12	0	13	0
	__	__	__	__	__	__	1	1	NA	NA	NA	11	0	32	0	0	0	0	0	0
Bacteria	__Verrucomicrobia	__Verrucomicrobiae	__Verrucomicrobiales	__Verrucomicrobiaceae	__Prosthecobacter	__Prosthecobacter fluviatilis	1	1	NR_041608.1	NA	NA	0	0	43	0	0	0	0	0	0
Bacteria	__Verrucomicrobia	__Verrucomicrobiae	__Verrucomicrobiales	__Verrucomicrobia subdivision 3	__Limisphaera	__Limisphaera ngatamarikiensis	1	1	NR_134756.1	NA	NA	0	0	39	0	0	0	0	0	0
Bacteria	__Bacteroidetes	__Chitinophagia	__Chitinophagales	__Chitinophagaceae	__Pseudoflavitalea	__Pseudoflavitalea rhizosphaerae	1	1	NR_152044.1	NA	NA	0	0	43	0	0	0	0	0	0
Bacteria	__Acidobacteria	__Acidobacteriia	__Bryobacterales	__Bryobacteraceae	__Paludibaculum	__Paludibaculum fermentans	1	1	NR_134120.1	NA	NA	0	0	0	15	0	0	22	0	0
	__	__	__	__	__	__	1	1	NA	NA	NA	0	0	0	5	0	0	8	15	10
Bacteria	__Proteobacteria	__Alphaproteobacteria	__Sphingomonadales	__Sphingomonadaceae	__Sphingomonas	__Sphingomonas limnosediminicola	1	1	NR_157773.1	NA	NA	35	0	0	0	0	0	0	0	0
Bacteria	__Bacteroidetes	__Cytophagia	__Cytophagales	__Fulvivirgaceae	__Ohtaekwangia	__Ohtaekwangia koreensis	1	1	NR_117435.1	NA	NA	24	0	0	0	0	0	13	0	0
Bacteria	__Proteobacteria	__Alphaproteobacteria	__Rhodospirillales	__Rhodospirillaceae	__Haematospirillum	__Haematospirillum jordaniae	1	1	NR_145528.1	NA	NA	12	0	10	12	0	0	0	0	0
	__	__	__	__	__	__	1	1	NA	NA	NA	12	0	26	0	0	0	0	0	0
	__	__	__	__	__	__	1	1	NA	NA	NA	5	0	0	0	22	0	0	0	12
	__	__	__	__	__	__	1	1	NA	NA	NA	0	28	0	0	0	0	13	0	0
Bacteria	__Proteobacteria	__Gammaproteobacteria	__Nevskiales	__Steroidobacteraceae	__Steroidobacter	__Steroidobacter soli	1	1	NR_170506.1	NA	NA	0	26	0	0	0	0	0	13	0
	__	__	__	__	__	__	1	1	NA	NA	NA	0	25	0	10	0	0	6	0	0
Bacteria	__Gemmatimonadetes	__Gemmatimonadetes	__Gemmatimonadales	__Gemmatimonadaceae	__Roseisolibacter	__Roseisolibacter agri	1	1	NR_163645.1	NA	NA	0	17	0	14	0	0	8	0	0
Bacteria	__Acidobacteria	__Vicinamibacteria	__	__Vicinamibacteraceae	__Vicinamibacter	__Vicinamibacter silvestris	1	1	NR_151905.1	NA	NA	0	15	0	15	0	0	0	0	9
Bacteria	__Bacteroidetes	__Sphingobacteriia	__Sphingobacteriales	__Sphingobacteriaceae	__Mucilaginibacter	__Mucilaginibacter hankyongensis	1	1	NR_165688.1	NA	NA	0	12	0	0	8	0	0	0	19
	__	__	__	__	__	__	1	1	NA	NA	NA	0	0	14	0	0	20	0	0	0
Bacteria	__Proteobacteria	__Alphaproteobacteria	__Hyphomicrobiales	__Hyphomicrobiaceae	__Rhodoplanes	__Rhodoplanes azumiensis	1	1	NR_159239.1	NA	NA	0	0	0	29	0	0	0	0	0
Bacteria	__Verrucomicrobia	__Verrucomicrobiae	__Verrucomicrobiales	__Verrucomicrobia subdivision 3	__Limisphaera	__Limisphaera ngatamarikiensis	1	1	NR_134756.1	NA	NA	0	0	0	39	0	0	0	0	0
Bacteria	__Bacteroidetes	__Chitinophagia	__Chitinophagales	__Chitinophagaceae	__Terrimonas	__Terrimonas rhizosphaerae	1	1	NR_156069.1	NA	NA	0	0	0	19	0	0	16	0	0
Bacteria	__Proteobacteria	__Alphaproteobacteria	__Micropepsales	__Micropepsaceae	__Rhizomicrobium	__Rhizomicrobium palustre	1	1	NR_112186.1	NA	NA	0	0	0	0	12	0	11	12	0
Bacteria	__Bacteroidetes	__Chitinophagia	__Chitinophagales	__Chitinophagaceae	__Niastella	__Niastella gongjuensis	1	1	NR_137250.1	NA	NA	0	0	0	0	8	0	19	8	0
	__	__	__	__	__	__	1	1	NR_174196.1	NA	NA	0	0	0	0	0	36	0	0	0
Bacteria	__Actinobacteria	__Acidimicrobiia	__Acidimicrobiales	__Acidimicrobiaceae	__Aciditerrimonas	__Aciditerrimonas ferrireducens	1	1	NR_112972.1	NA	NA	0	0	0	0	0	0	23	0	20
Bacteria	__Gemmatimonadetes	__Gemmatimonadetes	__Gemmatimonadales	__Gemmatimonadaceae	__Gemmatimonas	__Gemmatimonas aurantiaca	1	1	NR_074708.2	NA	NA	30	0	0	0	0	8	0	0	0
Bacteria	__Proteobacteria	__Alphaproteobacteria	__Micropepsales	__Micropepsaceae	__Rhizomicrobium	__Rhizomicrobium electricum	1	1	NR_108115.1	NA	NA	24	0	13	0	0	0	0	0	0
Bacteria	__Proteobacteria	__Alphaproteobacteria	__Hyphomicrobiales	__Blastochloridaceae	__Blastochloris	__Blastochloris viridis	1	1	NR_117911.1	NA	NA	17	0	0	0	0	16	0	0	0
Bacteria	__Acidobacteria	__Acidobacteriia	__Bryobacterales	__Bryobacteraceae	__Paludibaculum	__Paludibaculum fermentans	1	1	NR_134120.1	NA	NA	14	0	0	0	0	0	20	0	0
Bacteria	__Proteobacteria	__Alphaproteobacteria	__Caulobacterales	__Caulobacteraceae	__Asticcacaulis	__Asticcacaulis biprosthecium	1	1	NR_114729.1	NA	NA	13	0	25	0	0	0	0	0	0
Bacteria	__Bacteroidetes	__Cytophagia	__Cytophagales	__Cytophagaceae	__Cytophaga	__Cytophaga hutchinsonii	1	1	NR_102866.1	NA	NA	4	0	0	0	4	16	0	0	11
Bacteria	__Bacteroidetes	__Cytophagia	__Cytophagales	__Fulvivirgaceae	__Chryseolinea	__Chryseolinea soli	1	1	NR_165708.1	NA	NA	0	17	0	4	0	0	7	9	0
	__	__	__	__	__	__	1	1	NA	NA	NA	0	11	0	10	0	0	12	6	0
Bacteria	__Verrucomicrobia	__Verrucomicrobiae	__Verrucomicrobiales	__Verrucomicrobia subdivision 3	__Limisphaera	__Limisphaera ngatamarikiensis	1	1	NR_134756.1	NA	NA	0	0	39	0	0	0	0	0	0
Bacteria	__Gemmatimonadetes	__Gemmatimonadetes	__Gemmatimonadales	__Gemmatimonadaceae	__Roseisolibacter	__Roseisolibacter agri	1	1	NR_163645.1	NA	NA	0	0	0	18	0	0	16	0	0
	__	__	__	__	__	__	1	1	NA	NA	NA	0	0	0	0	10	14	0	0	9
Bacteria	__Proteobacteria	__Gammaproteobacteria	__	__	__Acidibacter	__Acidibacter ferrireducens	1	1	NR_126260.1	NA	NA	16	21	0	0	0	0	0	0	0
Bacteria	__Proteobacteria	__Deltaproteobacteria	__Myxococcales	__Polyangiaceae	__Chondromyces	__Chondromyces robustus	1	1	NR_025346.1	NA	NA	15	6	0	8	0	2	0	7	0
	__	__	__	__	__	__	1	1	NA	NA	NA	11	0	0	0	9	12	0	0	0
Bacteria	__Chloroflexi	__Dehalococcoidia	__	__	__Dehalogenimonas	__Dehalogenimonas lykanthroporepellens	1	1	NR_044550.1	NA	NA	9	0	0	0	11	16	0	0	0
Bacteria	__Acidobacteria	__Vicinamibacteria	__	__Vicinamibacteraceae	__Luteitalea	__Luteitalea pratensis	1	1	NR_156918.1	NA	NA	6	0	9	0	0	0	21	0	0
Bacteria	__Proteobacteria	__Betaproteobacteria	__Burkholderiales	__Comamonadaceae	__Acidovorax	__Acidovorax wautersii	1	1	NR_118410.1	NA	NA	0	40	0	0	0	0	0	0	0
Bacteria	__Proteobacteria	__Alphaproteobacteria	__Sphingomonadales	__Sphingomonadaceae	__Sphingomonas	__Sphingomonas limnosediminicola	1	1	NR_157773.1	NA	NA	0	39	0	0	0	0	0	0	0
Bacteria	__Proteobacteria	__Alphaproteobacteria	__Caulobacterales	__Caulobacteraceae	__Asticcacaulis	__Asticcacaulis biprosthecium	1	1	NR_114729.1	NA	NA	0	24	0	0	0	0	14	0	0
	__	__	__	__	__	__	1	1	NA	NA	NA	0	12	0	9	0	6	8	0	0
	__	__	__	__	__	__	1	1	NA	NA	NA	0	5	17	0	0	2	0	12	0
	__	__	__	__	__	__	1	1	NA	NA	NA	0	3	0	2	0	0	12	18	0
Bacteria	__Verrucomicrobia	__Verrucomicrobiae	__Verrucomicrobiales	__Verrucomicrobiaceae	__Luteolibacter	__Luteolibacter arcticus	1	1	NR_135889.1	NA	NA	0	0	37	0	0	0	0	0	0
	__	__	__	__	__	__	1	1	NA	NA	NA	0	0	0	11	0	8	12	3	0
Bacteria	__Bacteroidetes	__Flavobacteriia	__Flavobacteriales	__Flavobacteriaceae	__Flavobacterium	__Flavobacterium glycines	1	1	NR_116404.1	NA	NA	0	0	0	8	4	0	0	13	13
	__	__	__	__	__	__	1	1	NA	NA	NA	0	0	0	2	0	0	7	21	8
Bacteria	__Proteobacteria	__Alphaproteobacteria	__Micropepsales	__Micropepsaceae	__Rhizomicrobium	__Rhizomicrobium palustre	1	1	NR_112186.1	NA	NA	0	0	0	0	34	0	0	0	0
Bacteria	__Proteobacteria	__Gammaproteobacteria	__Xanthomonadales	__Rhodanobacteraceae	__Dyella	__Dyella thiooxydans	1	1	NR_116006.1	NA	NA	0	0	0	0	0	0	0	0	42
Bacteria	__Acidobacteria	__Acidobacteriia	__Bryobacterales	__Bryobacteraceae	__Paludibaculum	__Paludibaculum fermentans	1	1	NR_134120.1	NA	NA	33	0	0	0	0	0	0	0	0
	__	__	__	__	__	__	1	1	NA	NA	NA	12	0	18	0	0	0	0	0	0
Bacteria	__Verrucomicrobia	__Spartobacteria	__Chthoniobacterales	__Chthoniobacteraceae	__Chthoniobacter	__Chthoniobacter flavus	1	1	NR_115225.1	NA	NA	12	23	0	0	0	0	0	0	0
	__	__	__	__	__	__	1	1	NA	NA	NA	8	0	0	0	7	8	0	0	10
Bacteria	__Proteobacteria	__Betaproteobacteria	__Burkholderiales	__Oxalobacteraceae	__Herminiimonas	__Herminiimonas glaciei	1	1	NR_044508.1	NA	NA	7	0	8	0	18	0	0	0	0
Bacteria	__Proteobacteria	__Alphaproteobacteria	__Hyphomicrobiales	__Ancalomicrobiaceae	__Pinisolibacter	__Pinisolibacter ravus	1	1	NR_173539.1	NA	NA	0	17	0	0	0	0	21	0	0
Bacteria	__Chloroflexi	__Anaerolineae	__Anaerolineales	__Anaerolineaceae	__Thermanaerothrix	__Thermanaerothrix daxensis	1	1	NR_117865.1	NA	NA	0	16	0	0	5	0	17	0	0
Bacteria	__Proteobacteria	__Gammaproteobacteria	__Acidiferrobacterales	__Acidiferrobacteraceae	__Sulfuricaulis	__Sulfuricaulis limicola	1	1	NR_147747.1	NA	NA	0	0	0	19	0	0	7	10	0
Bacteria	__Proteobacteria	__Alphaproteobacteria	__Hyphomicrobiales	__Hyphomicrobiaceae	__Hyphomicrobium	__Hyphomicrobium facile	1	1	NR_036978.1	NA	NA	0	0	0	0	20	13	0	0	0
Bacteria	__Verrucomicrobia	__Verrucomicrobiae	__Verrucomicrobiales	__Verrucomicrobia subdivision 3	__Limisphaera	__Limisphaera ngatamarikiensis	1	1	NR_134756.1	NA	NA	0	0	0	0	8	0	0	0	32
Bacteria	__Armatimonadetes	__Fimbriimonadia	__Fimbriimonadales	__Fimbriimonadaceae	__Fimbriimonas	__Fimbriimonas ginsengisoli	1	1	NR_121726.1	NA	NA	21	0	14	0	0	0	0	0	0
Bacteria	__Proteobacteria	__Deltaproteobacteria	__Myxococcales	__Polyangiaceae	__Racemicystis	__Racemicystis persica	1	1	NR_156102.1	NA	NA	18	0	0	0	0	13	0	0	0
Bacteria	__Acidobacteria	__Acidobacteriia	__Bryobacterales	__Bryobacteraceae	__Paludibaculum	__Paludibaculum fermentans	1	1	NR_134120.1	NA	NA	11	0	0	21	0	0	0	0	0
Bacteria	__Bacteroidetes	__Sphingobacteriia	__Sphingobacteriales	__Sphingobacteriaceae	__Solitalea	__Solitalea koreensis	1	1	NR_044568.1	NA	NA	3	6	0	0	0	0	21	8	0
Bacteria	__Gemmatimonadetes	__Longimicrobia	__Longimicrobiales	__Longimicrobiaceae	__Longimicrobium	__Longimicrobium terrae	1	1	NR_149251.1	NA	NA	0	20	0	0	0	0	0	13	0
Bacteria	__Proteobacteria	__Deltaproteobacteria	__Myxococcales	__Polyangiaceae	__Racemicystis	__Racemicystis persica	1	1	NR_156102.1	NA	NA	0	20	0	0	0	0	17	0	0
Bacteria	__Proteobacteria	__Alphaproteobacteria	__Hyphomicrobiales	__Rhizobiaceae	__Agrobacterium	__Agrobacterium rubi	1	1	NR_114990.1	NA	NA	0	14	0	0	0	16	0	0	0
Bacteria	__Proteobacteria	__Alphaproteobacteria	__Rhodospirillales	__Rhodospirillaceae	__Aliidongia	__Aliidongia dinghuensis	1	1	NR_156087.1	NA	NA	0	0	13	0	7	13	0	0	0
	__	__	__	__	__	__	1	1	NA	NA	NA	0	0	0	29	0	0	0	0	0
	__	__	__	__	__	__	1	1	NA	NA	NA	0	0	0	26	0	0	0	6	0
Bacteria	__Proteobacteria	__Betaproteobacteria	__Nitrosomonadales	__Gallionellaceae	__Sideroxydans	__Sideroxydans lithotrophicus	1	1	NR_115756.1	NA	NA	0	0	0	15	0	0	17	0	0
Bacteria	__Proteobacteria	__Gammaproteobacteria	__	__	__Acidibacter	__Acidibacter ferrireducens	1	1	NR_126260.1	NA	NA	0	0	0	11	0	0	15	6	0
Bacteria	__Proteobacteria	__Alphaproteobacteria	__Hyphomicrobiales	__Methylocystaceae	__Methylocystis	__Methylocystis parvus	1	1	NR_044946.1	NA	NA	0	0	0	9	9	0	0	13	0
Bacteria	__Bacteroidetes	__Sphingobacteriia	__Sphingobacteriales	__Sphingobacteriaceae	__Mucilaginibacter	__Mucilaginibacter gotjawali	1	1	NR_134771.1	NA	NA	0	0	0	4	13	0	0	6	6
Bacteria	__Proteobacteria	__Oligoflexia	__Bdellovibrionales	__Bdellovibrionaceae	__Bdellovibrio	__Bdellovibrio bacteriovorus	1	1	NR_027553.1	NA	NA	0	0	0	0	22	0	0	0	16
	__	__	__	__	__	__	1	1	NA	NA	NA	0	0	0	0	20	0	13	0	0
Bacteria	__Bacteroidetes	__Sphingobacteriia	__Sphingobacteriales	__Sphingobacteriaceae	__Mucilaginibacter	__Mucilaginibacter polysacchareus	1	1	NR_109019.1	NA	NA	0	0	0	0	0	31	0	0	0
Bacteria	__Acidobacteria	__Acidobacteriia	__Bryobacterales	__Bryobacteraceae	__Paludibaculum	__Paludibaculum fermentans	1	1	NR_134120.1	NA	NA	0	0	0	0	0	0	37	0	0
Bacteria	__Proteobacteria	__Betaproteobacteria	__Nitrosomonadales	__Sulfuricellaceae	__Sulfurimicrobium	__Sulfurimicrobium lacus	1	1	NR_173568.1	NA	NA	26	0	0	0	0	0	0	0	0
Bacteria	__Verrucomicrobia	__Opitutae	__Opitutales	__Opitutaceae	__Lacunisphaera	__Lacunisphaera limnophila	1	1	NR_146349.1	NA	NA	12	0	20	0	0	0	0	0	0
Bacteria	__Proteobacteria	__Gammaproteobacteria	__Nevskiales	__Sinobacteraceae	__Solimonas	__Solimonas aquatica	1	1	NR_108189.1	NA	NA	12	0	0	18	0	0	0	0	0
Bacteria	__Proteobacteria	__Alphaproteobacteria	__Rhodospirillales	__Rhodospirillaceae	__Dongia	__Dongia mobilis	1	1	NR_116676.1	NA	NA	0	36	0	0	0	0	0	0	0
Bacteria	__Bacteroidetes	__Cytophagia	__Cytophagales	__Reichenbachiellaceae	__Reichenbachiella	__Reichenbachiella agariperforans	1	1	NR_024775.1	NA	NA	0	28	0	0	0	3	0	3	0
Bacteria	__Bacteroidetes	__Chitinophagia	__Chitinophagales	__Chitinophagaceae	__Edaphobaculum	__Edaphobaculum flavum	1	1	NR_159123.1	NA	NA	0	9	0	4	7	0	12	0	0
Bacteria	__Bacteroidetes	__Bacteroidia	__Marinilabiliales	__Marinilabiliaceae	__Marinilabilia	__Marinilabilia rubra	1	1	NR_171512.1	NA	NA	0	12	0	2	0	0	23	0	0
Bacteria	__Acidobacteria	__Acidobacteriia	__Bryobacterales	__Bryobacteraceae	__Paludibaculum	__Paludibaculum fermentans	1	1	NR_134120.1	NA	NA	0	9	0	0	0	0	10	14	0
Bacteria	__Verrucomicrobia	__Opitutae	__Opitutales	__Opitutaceae	__Lacunisphaera	__Lacunisphaera anatis	1	1	NR_146377.1	NA	NA	0	0	0	31	0	0	0	0	0
	__	__	__	__	__	__	1	1	NA	NA	NA	0	0	0	29	0	0	0	0	0
	__	__	__	__	__	__	1	1	NA	NA	NA	0	0	0	17	0	0	4	8	0
Bacteria	__Verrucomicrobia	__Verrucomicrobiae	__Verrucomicrobiales	__Verrucomicrobia subdivision 3	__Limisphaera	__Limisphaera ngatamarikiensis	1	1	NR_134756.1	NA	NA	0	0	0	0	8	0	0	10	19
Bacteria	__Armatimonadetes	__Fimbriimonadia	__Fimbriimonadales	__Fimbriimonadaceae	__Fimbriimonas	__Fimbriimonas ginsengisoli	1	1	NR_121726.1	NA	NA	0	0	0	0	0	0	0	33	0
Bacteria	__Proteobacteria	__Betaproteobacteria	__Nitrosomonadales	__Methylophilaceae	__Methyloradius	__Methyloradius palustris	1	1	NR_173569.1	NA	NA	0	0	0	0	0	0	0	34	0
Bacteria	__Verrucomicrobia	__Opitutae	__Opitutales	__Opitutaceae	__Opitutus	__Opitutus terrae	1	1	NR_028890.1	NA	NA	29	0	0	0	0	0	0	0	0
Bacteria	__Gemmatimonadetes	__Gemmatimonadetes	__Gemmatimonadales	__Gemmatimonadaceae	__Roseisolibacter	__Roseisolibacter agri	1	1	NR_163645.1	NA	NA	20	0	14	0	0	0	0	0	0
Bacteria	__Proteobacteria	__Gammaproteobacteria	__Chromatiales	__Thioprofundaceae	__Thioprofundum	__Thioprofundum lithotrophicum	1	1	NR_112829.1	NA	NA	13	0	21	0	0	0	0	0	0
Bacteria	__Proteobacteria	__Alphaproteobacteria	__Sphingomonadales	__Sphingomonadaceae	__Sphingomonas	__Sphingomonas agri	1	1	NR_159163.1	NA	NA	11	6	0	0	0	0	14	0	0
Bacteria	__Proteobacteria	__Alphaproteobacteria	__Micropepsales	__Micropepsaceae	__Rhizomicrobium	__Rhizomicrobium palustre	1	1	NR_112186.1	NA	NA	0	36	0	0	0	0	0	0	0
Bacteria	__Bacteroidetes	__Sphingobacteriia	__Sphingobacteriales	__Sphingobacteriaceae	__Solitalea	__Solitalea koreensis	1	1	NR_044568.1	NA	NA	0	27	0	0	0	0	7	0	0
	__	__	__	__	__	__	1	1	NA	NA	NA	0	17	0	0	0	0	15	0	0
Bacteria	__Bacteroidetes	__Sphingobacteriia	__Sphingobacteriales	__Sphingobacteriaceae	__Solitalea	__Solitalea koreensis	1	1	NR_044568.1	NA	NA	0	14	0	8	0	2	11	0	0
Bacteria	__Bacteroidetes	__Chitinophagia	__Chitinophagales	__Chitinophagaceae	__Flavipsychrobacter	__Flavipsychrobacter stenotrophus	1	1	NR_171478.1	NA	NA	0	8	0	0	0	0	12	12	0
	__	__	__	__	__	__	1	1	NA	NA	NA	0	0	37	0	0	0	0	0	0
Bacteria	__Actinobacteria	__Thermoleophilia	__Solirubrobacterales	__Solirubrobacteraceae	__Solirubrobacter	__Solirubrobacter phytolaccae	1	1	NR_133858.1	NA	NA	0	0	0	27	0	0	0	0	0
Bacteria	__Proteobacteria	__Gammaproteobacteria	__Thiotrichales	__Fastidiosibacteraceae	__Cysteiniphilum	__Cysteiniphilum litorale	1	1	NR_157652.1	NA	NA	0	0	0	10	10	0	0	4	6
Bacteria	__Proteobacteria	__Alphaproteobacteria	__Micropepsales	__Micropepsaceae	__Micropepsis	__Micropepsis pineolensis	1	1	NR_156848.1	NA	NA	0	0	0	6	8	0	0	9	10
Bacteria	__Proteobacteria	__Alphaproteobacteria	__Hyphomicrobiales	__Beijerinckiaceae	__Methyloferula	__Methyloferula stellata	1	1	NR_117077.1	NA	NA	0	0	0	0	13	8	0	6	0
	__	__	__	__	__	__	1	1	NA	NA	NA	0	0	0	0	6	0	13	15	0
Bacteria	__Actinobacteria	__Actinomycetia	__Micrococcales	__Microbacteriaceae	__Chryseoglobus	__Chryseoglobus frigidaquae	1	1	NR_115999.1	NA	NA	0	0	0	0	0	32	0	0	0
Bacteria	__Proteobacteria	__Alphaproteobacteria	__Caulobacterales	__Caulobacteraceae	__Phenylobacterium	__Phenylobacterium muchangponense	1	1	NR_117783.1	NA	NA	0	0	0	0	0	13	0	15	0
Bacteria	__Acidobacteria	__Vicinamibacteria	__	__Vicinamibacteraceae	__Vicinamibacter	__Vicinamibacter silvestris	1	1	NR_151905.1	NA	NA	26	0	0	0	0	0	0	0	0
Bacteria	__Bacteroidetes	__Bacteroidia	__Marinilabiliales	__Marinilabiliaceae	__Geofilum	__Geofilum rhodophaeum	1	1	NR_158091.1	NA	NA	29	0	0	0	0	0	0	0	0
Bacteria	__Verrucomicrobia	__Verrucomicrobiae	__Verrucomicrobiales	__Verrucomicrobia subdivision 3	__Limisphaera	__Limisphaera ngatamarikiensis	1	1	NR_134756.1	NA	NA	29	0	0	0	0	0	0	0	0
Bacteria	__Bacteroidetes	__Flavobacteriia	__Flavobacteriales	__Flavobacteriaceae	__Flavobacterium	__Flavobacterium daemonense	1	1	NR_134727.1	NA	NA	30	0	0	0	0	0	0	0	0
Bacteria	__Acidobacteria	__Vicinamibacteria	__	__Vicinamibacteraceae	__Luteitalea	__Luteitalea pratensis	1	1	NR_156918.1	NA	NA	23	0	0	0	7	0	0	0	0
Bacteria	__Bacteroidetes	__Cytophagia	__Cytophagales	__Fulvivirgaceae	__Chryseolinea	__Chryseolinea soli	1	1	NR_165708.1	NA	NA	21	0	0	0	0	0	0	11	0
Bacteria	__Proteobacteria	__Gammaproteobacteria	__Nevskiales	__Sinobacteraceae	__Solimonas	__Solimonas terrae	1	1	NR_125692.1	NA	NA	9	0	22	0	0	0	0	0	0
Bacteria	__Proteobacteria	__Alphaproteobacteria	__Sphingomonadales	__Sphingomonadaceae	__Sphingomonas	__Sphingomonas sediminicola	1	1	NR_132332.1	NA	NA	0	31	0	0	0	0	0	0	0
Bacteria	__Proteobacteria	__Alphaproteobacteria	__Rhodospirillales	__Stellaceae	__Stella	__Stella vacuolata	1	1	NR_025583.1	NA	NA	0	18	0	7	0	0	9	0	0
Bacteria	__Proteobacteria	__Betaproteobacteria	__Burkholderiales	__Comamonadaceae	__Ramlibacter	__Ramlibacter ginsenosidimutans	1	1	NR_133836.1	NA	NA	0	8	0	0	0	6	18	0	0
Bacteria	__Bacteroidetes	__Chitinophagia	__Chitinophagales	__Chitinophagaceae	__Parafilimonas	__Parafilimonas rhizosphaerae	1	1	NR_157628.1	NA	NA	0	4	8	0	0	10	5	6	0
	__	__	__	__	__	__	1	1	NA	NA	NA	0	5	0	13	0	0	3	7	5
Bacteria	__Proteobacteria	__Deltaproteobacteria	__Myxococcales	__Archangiaceae	__Vitiosangium	__Vitiosangium cumulatum	1	1	NR_156939.1	NA	NA	0	0	20	0	3	0	0	9	0
Bacteria	__Verrucomicrobia	__Verrucomicrobiae	__Verrucomicrobiales	__Verrucomicrobia subdivision 3	__Limisphaera	__Limisphaera ngatamarikiensis	1	1	NR_134756.1	NA	NA	0	0	12	0	0	16	0	0	0
	__	__	__	__	__	__	1	1	NA	NA	NA	0	0	0	30	0	0	0	0	0
Bacteria	__Proteobacteria	__Alphaproteobacteria	__Hyphomicrobiales	__	__Nordella	__Nordella oligomobilis	1	1	NR_114615.1	NA	NA	0	0	0	21	0	0	0	8	0
Bacteria	__Proteobacteria	__Deltaproteobacteria	__Myxococcales	__Polyangiaceae	__Racemicystis	__Racemicystis persica	1	1	NR_156102.1	NA	NA	0	0	0	9	0	0	0	20	0
	__	__	__	__	__	__	1	1	NA	NA	NA	0	0	0	9	0	0	16	9	0
Bacteria	__Bacteroidetes	__Chitinophagia	__Chitinophagales	__Chitinophagaceae	__Chitinophaga	__Chitinophaga salinisoli	1	1	NR_164885.1	NA	NA	0	0	0	0	0	9	12	11	0
Bacteria	__Nitrospirae	__Thermodesulfovibrionia	__Thermodesulfovibrionales	__Thermodesulfovibrionaceae	__Thermodesulfovibrio	__Thermodesulfovibrio hydrogeniphilus	1	1	NR_044075.1	NA	NA	0	0	0	0	0	0	35	0	0
	__	__	__	__	__	__	1	1	NA	NA	NA	26	0	0	0	0	0	0	0	0
Bacteria	__Bacteroidetes	__Chitinophagia	__Chitinophagales	__Chitinophagaceae	__Flavitalea	__Flavitalea gansuensis	1	1	NR_108737.1	NA	NA	31	0	0	0	0	0	0	0	0
Bacteria	__Planctomycetes	__Phycisphaerae	__Tepidisphaerales	__Tepidisphaeraceae	__Tepidisphaera	__Tepidisphaera mucosa	1	1	NR_148582.1	NA	NA	23	0	0	0	0	0	0	0	10
Bacteria	__Bacteroidetes	__Chitinophagia	__Chitinophagales	__Chitinophagaceae	__Heliimonas	__Heliimonas saccharivorans	1	1	NR_135701.1	NA	NA	13	0	15	0	0	0	0	0	0
Bacteria	__Proteobacteria	__Betaproteobacteria	__Burkholderiales	__Comamonadaceae	__Variovorax	__Variovorax ureilyticus	1	1	NR_169351.1	NA	NA	15	8	0	0	0	0	0	7	0
Bacteria	__Actinobacteria	__Actinomycetia	__Pseudonocardiales	__Pseudonocardiaceae	__Crossiella	__Crossiella equi	1	1	NR_025088.1	NA	NA	14	0	19	0	0	0	0	0	0
Bacteria	__Gemmatimonadetes	__Gemmatimonadetes	__Gemmatimonadales	__Gemmatimonadaceae	__Roseisolibacter	__Roseisolibacter agri	1	1	NR_163645.1	NA	NA	10	0	0	0	3	0	16	0	0
Bacteria	__Proteobacteria	__Betaproteobacteria	__Nitrosomonadales	__Nitrosomonadaceae	__Nitrosospira	__Nitrosospira multiformis	1	1	NR_112159.1	NA	NA	13	0	0	0	0	0	0	5	16
Bacteria	__Proteobacteria	__Betaproteobacteria	__Burkholderiales	__	__Rhizobacter	__Rhizobacter fulvus	1	1	NR_041367.1	NA	NA	9	0	0	15	0	0	0	0	5
Bacteria	__Proteobacteria	__Gammaproteobacteria	__Xanthomonadales	__Xanthomonadaceae	__Arenimonas	__Arenimonas oryziterrae	1	1	NR_117307.1	NA	NA	4	20	0	0	0	0	8	0	0
	__	__	__	__	__	__	1	1	NA	NA	NA	0	34	0	0	0	0	0	0	0
	__	__	__	__	__	__	1	1	NA	NA	NA	0	3	0	3	0	10	9	5	0
Bacteria	__Proteobacteria	__Deltaproteobacteria	__Myxococcales	__Kofleriaceae	__Haliangium	__Haliangium tepidum	1	1	NR_024781.1	NA	NA	0	0	19	0	0	9	0	0	0
Bacteria	__Chloroflexi	__Ktedonobacteria	__Ktedonobacterales	__Dictyobacteraceae	__Dictyobacter	__Dictyobacter aurantiacus	1	1	NR_157748.1	NA	NA	0	0	8	0	0	16	0	0	0
Bacteria	__Bacteroidetes	__Bacteroidia	__Marinilabiliales	__Marinilabiliaceae	__Geofilum	__Geofilum rhodophaeum	1	1	NR_158091.1	NA	NA	0	0	7	0	14	0	0	0	11
	__	__	__	__	__	__	1	1	NA	NA	NA	0	0	0	26	0	0	0	0	0
	__	__	__	__	__	__	1	1	NA	NA	NA	0	0	0	12	0	0	0	17	0
Bacteria	__Proteobacteria	__Gammaproteobacteria	__Nevskiales	__Sinobacteraceae	__Panacagrimonas	__Panacagrimonas perspica	1	1	NR_112617.1	NA	NA	0	0	0	7	0	0	8	11	0
Bacteria	__Proteobacteria	__Alphaproteobacteria	__Hyphomicrobiales	__Xanthobacteraceae	__Pseudolabrys	__Pseudolabrys taiwanensis	1	1	NR_043515.1	NA	NA	0	0	0	11	0	0	0	20	0
Bacteria	__Proteobacteria	__Alphaproteobacteria	__Hyphomicrobiales	__Blastochloridaceae	__Blastochloris	__Blastochloris tepida	1	1	NR_169404.1	NA	NA	0	0	0	0	7	8	0	10	0
Bacteria	__Proteobacteria	__Alphaproteobacteria	__Rhodospirillales	__Acetobacteraceae	__Gluconobacter	__Gluconobacter oxydans	1	1	NR_112240.1	NA	NA	0	0	0	0	0	28	0	0	0
Bacteria	__Bacteroidetes	__Cytophagia	__Cytophagales	__Cytophagaceae	__Spirosoma	__Spirosoma gilvum	1	1	NR_156816.1	NA	NA	0	0	0	0	0	20	0	0	3
Bacteria	__Bacteroidetes	__Chitinophagia	__Chitinophagales	__Chitinophagaceae	__Nemorincola	__Nemorincola caseinilytica	1	1	NR_159327.1	NA	NA	0	0	0	0	0	10	0	0	19
Bacteria	__Actinobacteria	__Acidimicrobiia	__Acidimicrobiales	__Iamiaceae	__Rhabdothermincola	__Rhabdothermincola sediminis	1	1	NR_173681.1	NA	NA	0	0	0	0	0	0	0	29	0
Bacteria	__Proteobacteria	__Gammaproteobacteria	__Legionellales	__Legionellaceae	__Legionella	__Legionella qingyii	1	1	NR_171519.1	NA	NA	26	0	0	0	0	0	0	0	0
	__	__	__	__	__	__	1	1	NA	NA	NA	16	0	0	12	0	0	0	0	0
Bacteria	__Proteobacteria	__Betaproteobacteria	__Nitrosomonadales	__Methylophilaceae	__Methylobacillus	__Methylobacillus rhizosphaerae	1	1	NR_132610.1	NA	NA	7	9	8	0	7	0	0	0	0
	__	__	__	__	__	__	1	1	NA	NA	NA	0	34	0	0	0	0	0	0	0
Bacteria	__Proteobacteria	__Betaproteobacteria	__Rhodocyclales	__Rhodocyclaceae	__Oryzomicrobium	__Oryzomicrobium terrae	1	1	NR_156084.1	NA	NA	0	10	0	0	0	0	0	9	11
	__	__	__	__	__	__	1	1	NA	NA	NA	0	8	0	0	0	0	12	8	0
	__	__	__	__	__	__	1	1	NA	NA	NA	0	0	31	0	0	0	0	0	0
Bacteria	__Bacteroidetes	__Chitinophagia	__Chitinophagales	__Chitinophagaceae	__Ilyomonas	__Ilyomonas limi	1	1	NR_164990.1	NA	NA	0	0	34	0	0	0	0	0	0
Bacteria	__Verrucomicrobia	__Opitutae	__Opitutales	__Opitutaceae	__Lacunisphaera	__Lacunisphaera anatis	1	1	NR_146377.1	NA	NA	0	0	24	0	0	7	0	0	0
Bacteria	__Bacteroidetes	__Chitinophagia	__Chitinophagales	__Chitinophagaceae	__Terrimonas	__Terrimonas terrae	1	1	NR_157715.1	NA	NA	0	0	0	18	8	0	0	0	0
Bacteria	__Actinobacteria	__Thermoleophilia	__Solirubrobacterales	__Solirubrobacteraceae	__Solirubrobacter	__Solirubrobacter ginsenosidimutans	1	1	NR_108192.1	NA	NA	0	0	0	13	0	0	9	0	0
	__	__	__	__	__	__	1	1	NA	NA	NA	0	0	0	13	0	0	17	0	0
Bacteria	__Proteobacteria	__Deltaproteobacteria	__Myxococcales	__Polyangiaceae	__Byssovorax	__Byssovorax cruenta	1	1	NR_042341.1	NA	NA	0	0	0	0	0	19	0	0	13
	__	__	__	__	__	__	1	1	NA	NA	NA	0	0	0	0	0	17	0	0	14
Bacteria	__Bacteroidetes	__Chitinophagia	__Chitinophagales	__Chitinophagaceae	__Flavitalea	__Flavitalea populi	1	1	NR_117796.1	NA	NA	0	0	0	0	0	12	0	15	0
Bacteria	__Actinobacteria	__Actinomycetia	__Propionibacteriales	__Nocardioidaceae	__Nocardioides	__Nocardioides aquiterrae	1	1	NR_025261.1	NA	NA	0	0	0	0	0	9	0	8	12
Bacteria	__Chloroflexi	__Dehalococcoidia	__	__	__Dehalogenimonas	__Dehalogenimonas alkenigignens	1	1	NR_109657.1	NA	NA	27	0	0	0	0	0	0	0	0
Bacteria	__Proteobacteria	__Alphaproteobacteria	__Sphingomonadales	__Erythrobacteraceae	__Erythrobacter	__Erythrobacter ramosus	1	1	NR_119015.1	NA	NA	27	0	0	0	0	0	0	0	0
Bacteria	__Proteobacteria	__Alphaproteobacteria	__Rhodospirillales	__Rhodospirillaceae	__Aliidongia	__Aliidongia dinghuensis	1	1	NR_156087.1	NA	NA	29	0	0	0	0	0	0	0	0
Bacteria	__Bacteroidetes	__Saprospiria	__Saprospirales	__Haliscomenobacteraceae	__Phaeodactylibacter	__Phaeodactylibacter luteus	1	1	NR_136808.1	NA	NA	28	0	0	0	0	0	0	0	0
Bacteria	__Proteobacteria	__Oligoflexia	__Bdellovibrionales	__Bdellovibrionaceae	__Bdellovibrio	__Bdellovibrio bacteriovorus	1	1	NR_027553.1	NA	NA	14	0	14	0	0	0	0	0	0
Bacteria	__Bacteroidetes	__Flavobacteriia	__Flavobacteriales	__Crocinitomicaceae	__Fluviicola	__Fluviicola taffensis	1	1	NR_041911.1	NA	NA	2	0	25	0	0	1	0	0	0
	__	__	__	__	__	__	1	1	NA	NA	NA	4	15	10	0	0	0	0	0	0
Bacteria	__Bacteroidetes	__Cytophagia	__Cytophagales	__Fulvivirgaceae	__Chryseolinea	__Chryseolinea soli	1	1	NR_165708.1	NA	NA	0	32	0	0	0	0	0	0	0
Bacteria	__Actinobacteria	__Actinomycetia	__Corynebacteriales	__Mycobacteriaceae	__Mycobacterium	__Mycobacterium pallens	1	1	NR_043760.1	NA	NA	0	31	0	0	0	0	0	0	0
Bacteria	__Verrucomicrobia	__Opitutae	__Opitutales	__Opitutaceae	__Opitutus	__Opitutus terrae	1	1	NR_028890.1	NA	NA	0	29	0	0	0	0	0	0	0
Bacteria	__Verrucomicrobia	__Verrucomicrobiae	__Verrucomicrobiales	__Verrucomicrobia subdivision 3	__Limisphaera	__Limisphaera ngatamarikiensis	1	1	NR_134756.1	NA	NA	0	31	0	0	0	0	0	0	0
Bacteria	__Proteobacteria	__Betaproteobacteria	__Rhodocyclales	__Zoogloeaceae	__Uliginosibacterium	__Uliginosibacterium gangwonense	1	1	NR_043925.1	NA	NA	0	31	0	0	0	0	0	0	0
	__	__	__	__	__	__	1	1	NA	NA	NA	0	16	0	5	0	0	11	0	0
Bacteria	__Proteobacteria	__Gammaproteobacteria	__Nevskiales	__Sinobacteraceae	__Panacagrimonas	__Panacagrimonas perspica	1	1	NR_112617.1	NA	NA	0	5	0	1	14	0	0	9	0
Bacteria	__Proteobacteria	__Betaproteobacteria	__Burkholderiales	__Burkholderiaceae	__Trinickia	__Trinickia diaoshuihuensis	1	1	NR_171504.1	NA	NA	0	0	31	0	0	0	0	0	0
Bacteria	__Proteobacteria	__Alphaproteobacteria	__Micropepsales	__Micropepsaceae	__Rhizomicrobium	__Rhizomicrobium palustre	1	1	NR_112186.1	NA	NA	0	0	0	14	0	0	0	13	0
Bacteria	__Proteobacteria	__Alphaproteobacteria	__Hyphomicrobiales	__Pleomorphomonadaceae	__Pleomorphomonas	__Pleomorphomonas carboxyditropha	1	1	NR_159100.1	NA	NA	0	0	0	0	27	0	0	0	0
Bacteria	__Verrucomicrobia	__Verrucomicrobiae	__Verrucomicrobiales	__Verrucomicrobia subdivision 3	__Limisphaera	__Limisphaera ngatamarikiensis	1	1	NR_134756.1	NA	NA	0	0	0	0	10	0	0	15	0
Bacteria	__Proteobacteria	__Alphaproteobacteria	__Hyphomicrobiales	__Kaistiaceae	__Bauldia	__Bauldia litoralis	1	1	NR_117251.1	NA	NA	0	0	0	0	0	8	23	0	0
	__	__	__	__	__	__	1	1	NR_174323.1	NA	NA	0	0	0	0	0	0	0	0	34
Bacteria	__Proteobacteria	__Alphaproteobacteria	__Hyphomicrobiales	__Devosiaceae	__Devosia	__Devosia geojensis	1	1	NR_044291.1	NA	NA	0	0	0	0	0	0	0	0	34
Bacteria	__Bacteroidetes	__Sphingobacteriia	__Sphingobacteriales	__Sphingobacteriaceae	__Mucilaginibacter	__Mucilaginibacter angelicae	1	1	NR_109015.1	NA	NA	28	0	0	0	0	0	0	0	0
Bacteria	__Proteobacteria	__Alphaproteobacteria	__Hyphomicrobiales	__Methylocystaceae	__Methylocystis	__Methylocystis parvus	1	1	NR_044946.1	NA	NA	28	0	0	0	0	0	0	0	0
Bacteria	__Proteobacteria	__Alphaproteobacteria	__Sphingomonadales	__Sphingomonadaceae	__Sphingomonas	__Sphingomonas lutea	1	1	NR_153746.1	NA	NA	29	0	0	0	0	0	0	0	0
Bacteria	__Bacteroidetes	__Saprospiria	__Saprospirales	__Haliscomenobacteraceae	__Phaeodactylibacter	__Phaeodactylibacter luteus	1	1	NR_136808.1	NA	NA	32	0	0	0	0	0	0	0	0
Bacteria	__Bacteroidetes	__Sphingobacteriia	__Sphingobacteriales	__Sphingobacteriaceae	__Solitalea	__Solitalea koreensis	1	1	NR_044568.1	NA	NA	11	0	0	0	7	6	0	0	0
Bacteria	__Proteobacteria	__Betaproteobacteria	__Nitrosomonadales	__Methylophilaceae	__Methylophilus	__Methylophilus rhizosphaerae	1	1	NR_116239.1	NA	NA	9	0	7	0	0	0	0	12	0
Bacteria	__Actinobacteria	__Actinomycetia	__Geodermatophilales	__Geodermatophilaceae	__Blastococcus	__Blastococcus endophyticus	1	1	NR_108608.1	NA	NA	0	29	0	0	0	0	0	0	0
	__	__	__	__	__	__	1	1	NA	NA	NA	0	22	0	0	0	0	8	0	0
Bacteria	__Acidobacteria	__Acidobacteriia	__Bryobacterales	__Bryobacteraceae	__Paludibaculum	__Paludibaculum fermentans	1	1	NR_134120.1	NA	NA	0	16	0	0	0	0	14	0	0
Bacteria	__Verrucomicrobia	__Opitutae	__Opitutales	__Opitutaceae	__Lacunisphaera	__Lacunisphaera anatis	1	1	NR_146377.1	NA	NA	0	6	0	7	0	11	0	5	0
	__	__	__	__	__	__	1	1	NR_174315.1	NA	NA	0	0	32	0	0	0	0	0	0
Bacteria	__Actinobacteria	__Actinomycetia	__Streptomycetales	__Streptomycetaceae	__Embleya	__Embleya scabrispora	1	1	NR_112597.1	NA	NA	0	0	0	21	0	0	0	0	0
	__	__	__	__	__	__	1	1	NA	NA	NA	0	0	0	17	0	0	0	8	0
Bacteria	__Actinobacteria	__Acidimicrobiia	__Acidimicrobiales	__Acidimicrobiaceae	__Aciditerrimonas	__Aciditerrimonas ferrireducens	1	1	NR_112972.1	NA	NA	0	0	0	8	0	0	0	13	0
Bacteria	__Proteobacteria	__Gammaproteobacteria	__	__	__Acidibacter	__Acidibacter ferrireducens	1	1	NR_126260.1	NA	NA	0	0	0	9	0	0	12	8	0
	__	__	__	__	__	__	1	1	NA	NA	NA	0	0	0	0	0	5	13	13	0
Bacteria	__Bacteroidetes	__Chitinophagia	__Chitinophagales	__Chitinophagaceae	__Flavitalea	__Flavitalea antarctica	1	1	NR_157626.1	NA	NA	0	0	0	0	0	0	11	15	0
	__	__	__	__	__	__	1	1	NA	NA	NA	0	0	0	0	0	0	8	14	9
	__	__	__	__	__	__	1	1	NA	NA	NA	27	0	0	0	0	0	0	0	0
	__	__	__	__	__	__	1	1	NA	NA	NA	28	0	0	0	0	0	0	0	0
Bacteria	__Actinobacteria	__Rubrobacteria	__Gaiellales	__Gaiellaceae	__Gaiella	__Gaiella occulta	1	1	NR_118138.1	NA	NA	21	0	0	0	0	0	0	0	0
Bacteria	__Proteobacteria	__Deltaproteobacteria	__Myxococcales	__Anaeromyxobacteraceae	__Anaeromyxobacter	__Anaeromyxobacter dehalogenans	1	1	NR_074927.1	NA	NA	17	0	10	0	0	0	0	0	0
	__	__	__	__	__	__	1	1	NA	NA	NA	6	0	0	10	0	3	0	4	0
	__	__	__	__	__	__	1	1	NA	NA	NA	0	20	0	10	0	0	0	0	0
Bacteria	__Proteobacteria	__Betaproteobacteria	__Nitrosomonadales	__Sterolibacteriaceae	__Georgfuchsia	__Georgfuchsia toluolica	1	1	NR_115995.1	NA	NA	0	18	0	0	0	0	12	0	0
Bacteria	__Bacteroidetes	__Sphingobacteriia	__Sphingobacteriales	__Sphingobacteriaceae	__Solitalea	__Solitalea koreensis	1	1	NR_044568.1	NA	NA	0	13	0	0	0	0	17	0	0
Bacteria	__Verrucomicrobia	__Verrucomicrobiae	__Verrucomicrobiales	__Verrucomicrobia subdivision 3	__Limisphaera	__Limisphaera ngatamarikiensis	1	1	NR_134756.1	NA	NA	0	14	0	0	0	0	0	15	0
Bacteria	__Proteobacteria	__Alphaproteobacteria	__Sphingomonadales	__Erythrobacteraceae	__Croceibacterium	__Croceibacterium salegens	1	1	NR_156853.1	NA	NA	0	10	0	15	0	0	0	0	0
	__	__	__	__	__	__	1	1	NA	NA	NA	0	7	0	0	0	6	4	14	0
Bacteria	__Verrucomicrobia	__Verrucomicrobiae	__Verrucomicrobiales	__Verrucomicrobia subdivision 3	__Limisphaera	__Limisphaera ngatamarikiensis	1	1	NR_134756.1	NA	NA	0	0	29	0	0	0	0	0	0
Bacteria	__Proteobacteria	__Alphaproteobacteria	__Rhodospirillales	__Acetobacteraceae	__Rhodopila	__Rhodopila globiformis	1	1	NR_037120.1	NA	NA	0	0	14	0	0	14	0	0	0
	__	__	__	__	__	__	1	1	NA	NA	NA	0	0	9	0	0	10	0	0	9
Bacteria	__Proteobacteria	__Alphaproteobacteria	__Rhodospirillales	__Acetobacteraceae	__Rhodovastum	__Rhodovastum atsumiense	1	1	NR_112776.1	NA	NA	0	0	0	23	0	0	0	0	0
	__	__	__	__	__	__	1	1	NA	NA	NA	0	0	0	25	0	0	0	0	0
Bacteria	__Proteobacteria	__Gammaproteobacteria	__Chromatiales	__Thioprofundaceae	__Thioprofundum	__Thioprofundum lithotrophicum	1	1	NR_112829.1	NA	NA	0	0	0	11	0	0	0	12	0
	__	__	__	__	__	__	1	1	NA	NA	NA	0	0	0	7	11	2	0	6	0
Bacteria	__Acidobacteria	__Vicinamibacteria	__	__Vicinamibacteraceae	__Vicinamibacter	__Vicinamibacter silvestris	1	1	NR_151905.1	NA	NA	0	0	0	5	0	0	7	9	9
Bacteria	__Proteobacteria	__Oligoflexia	__Bdellovibrionales	__Bdellovibrionaceae	__Bdellovibrio	__Bdellovibrio bacteriovorus	1	1	NR_027553.1	NA	NA	0	0	0	0	0	0	26	0	0
Bacteria	__Actinobacteria	__Acidimicrobiia	__Acidimicrobiales	__Iamiaceae	__Actinomarinicola	__Actinomarinicola tropica	1	1	NR_171428.1	NA	NA	0	0	0	0	0	0	27	0	0
Bacteria	__Proteobacteria	__Alphaproteobacteria	__Sphingomonadales	__Sphingomonadaceae	__Sphingomonas	__Sphingomonas limnosediminicola	1	1	NR_157773.1	NA	NA	23	0	0	0	0	0	0	0	0
Bacteria	__Actinobacteria	__Thermoleophilia	__Solirubrobacterales	__Solirubrobacteraceae	__Solirubrobacter	__Solirubrobacter phytolaccae	1	1	NR_133858.1	NA	NA	28	0	0	0	0	0	0	0	0
Bacteria	__Proteobacteria	__Alphaproteobacteria	__Micropepsales	__Micropepsaceae	__Micropepsis	__Micropepsis pineolensis	1	1	NR_156848.1	NA	NA	28	0	0	0	0	0	0	0	0
	__	__	__	__	__	__	1	1	NA	NA	NA	25	0	0	0	0	0	0	0	0
Bacteria	__Verrucomicrobia	__Opitutae	__Opitutales	__Opitutaceae	__Opitutus	__Opitutus terrae	1	1	NR_028890.1	NA	NA	26	0	0	0	0	0	0	0	0
Bacteria	__Proteobacteria	__Deltaproteobacteria	__Myxococcales	__Sandaracinaceae	__Sandaracinus	__Sandaracinus amylolyticus	1	1	NR_118001.1	NA	NA	19	0	8	0	0	0	0	0	0
Bacteria	__Proteobacteria	__Betaproteobacteria	__Rhodocyclales	__Zoogloeaceae	__Azoarcus	__Azoarcus olearius	1	1	NR_108183.1	NA	NA	10	18	0	0	0	0	0	0	0
Bacteria	__Bacteroidetes	__Flavobacteriia	__Flavobacteriales	__Weeksellaceae	__Chryseobacterium	__Chryseobacterium candidae	1	1	NR_170452.1	NA	NA	8	0	0	0	0	0	18	0	0
	__	__	__	__	__	__	1	1	NA	NA	NA	0	28	0	0	0	0	0	0	0
Bacteria	__Verrucomicrobia	__Opitutae	__Opitutales	__Opitutaceae	__Opitutus	__Opitutus terrae	1	1	NR_028890.1	NA	NA	0	26	0	0	0	0	0	0	0
Bacteria	__Spirochaetes	__Spirochaetia	__Leptospirales	__Leptospiraceae	__Turneriella	__Turneriella parva	1	1	NR_074444.1	NA	NA	0	16	0	11	0	0	0	0	0
	__	__	__	__	__	__	1	1	NA	NA	NA	0	14	0	0	0	0	12	0	0
	__	__	__	__	__	__	1	1	NA	NA	NA	0	9	0	11	0	0	9	0	0
Bacteria	__Verrucomicrobia	__Opitutae	__Opitutales	__Opitutaceae	__Opitutus	__Opitutus terrae	1	1	NR_028890.1	NA	NA	0	0	31	0	0	0	0	0	0
	__	__	__	__	__	__	1	1	NA	NA	NA	0	0	5	0	0	8	6	7	0
Bacteria	__Proteobacteria	__Gammaproteobacteria	__Xanthomonadales	__Xanthomonadaceae	__Arenimonas	__Arenimonas daechungensis	1	1	NR_109442.1	NA	NA	0	0	0	20	0	0	0	5	0
Bacteria	__Chloroflexi	__Anaerolineae	__Anaerolineales	__Anaerolineaceae	__Bellilinea	__Bellilinea caldifistulae	1	1	NR_041354.1	NA	NA	0	0	0	15	0	0	10	0	0
	__	__	__	__	__	__	1	1	NA	NA	NA	0	0	0	15	4	0	6	0	0
Bacteria	__Bacteroidetes	__Chitinophagia	__Chitinophagales	__Chitinophagaceae	__Edaphobaculum	__Edaphobaculum flavum	1	1	NR_159123.1	NA	NA	0	0	0	9	0	0	8	8	0
Bacteria	__Proteobacteria	__Alphaproteobacteria	__Rhodospirillales	__Acetobacteraceae	__Acidibrevibacterium	__Acidibrevibacterium fodinaquatile	1	1	NR_164619.1	NA	NA	0	0	0	11	0	0	14	0	0
Bacteria	__Verrucomicrobia	__Verrucomicrobiae	__Verrucomicrobiales	__Verrucomicrobia subdivision 3	__Limisphaera	__Limisphaera ngatamarikiensis	1	1	NR_134756.1	NA	NA	0	0	0	8	0	0	8	10	0
Bacteria	__Actinobacteria	__Acidimicrobiia	__Acidimicrobiales	__Iamiaceae	__Rhabdothermincola	__Rhabdothermincola sediminis	1	1	NR_173681.1	NA	NA	0	0	0	0	22	0	0	0	0
Bacteria	__Proteobacteria	__Alphaproteobacteria	__Hyphomicrobiales	__Phyllobacteriaceae	__Mesorhizobium	__Mesorhizobium chacoense	1	1	NR_025411.1	NA	NA	0	0	0	0	11	8	0	0	7
Bacteria	__Bacteroidetes	__Flavobacteriia	__Flavobacteriales	__Flavobacteriaceae	__Bizionia	__Bizionia saleffrena	1	1	NR_043124.1	NA	NA	0	0	0	0	8	0	0	19	0
Bacteria	__Bacteroidetes	__Saprospiria	__Saprospirales	__Haliscomenobacteraceae	__Phaeodactylibacter	__Phaeodactylibacter luteus	1	1	NR_136808.1	NA	NA	0	0	0	0	10	0	5	9	5
Bacteria	__Verrucomicrobia	__Verrucomicrobiae	__Verrucomicrobiales	__Verrucomicrobia subdivision 3	__Limisphaera	__Limisphaera ngatamarikiensis	1	1	NR_134756.1	NA	NA	0	0	0	0	0	18	0	0	0
Bacteria	__Chloroflexi	__Dehalococcoidia	__	__	__Dehalogenimonas	__Dehalogenimonas alkenigignens	1	1	NR_109657.1	NA	NA	0	0	0	0	0	0	25	0	0
Bacteria	__Planctomycetes	__Planctomycetia	__Planctomycetales	__Planctomycetaceae	__Schlesneria	__Schlesneria paludicola	1	1	NR_042466.1	NA	NA	0	0	0	0	0	0	10	6	7
Bacteria	__Bacteroidetes	__Chitinophagia	__Chitinophagales	__Chitinophagaceae	__Pseudoflavitalea	__Pseudoflavitalea rhizosphaerae	1	1	NR_152044.1	NA	NA	0	0	0	0	0	0	0	26	0
Bacteria	__Bacteroidetes	__Sphingobacteriia	__Sphingobacteriales	__Sphingobacteriaceae	__Mucilaginibacter	__Mucilaginibacter psychrotolerans	1	1	NR_156822.1	NA	NA	0	0	0	0	0	0	0	0	31
Bacteria	__Proteobacteria	__Gammaproteobacteria	__	__	__Acidibacter	__Acidibacter ferrireducens	1	1	NR_126260.1	NA	NA	21	0	0	0	0	0	0	0	0
Bacteria	__Bacteroidetes	__Chitinophagia	__Chitinophagales	__Chitinophagaceae	__Chitinophaga	__Chitinophaga silvisoli	1	1	NR_171535.1	NA	NA	22	0	0	0	0	2	0	0	0
	__	__	__	__	__	__	1	1	NA	NA	NA	15	0	0	0	0	0	10	0	0
Bacteria	__Proteobacteria	__Alphaproteobacteria	__Hyphomicrobiales	__Blastochloridaceae	__Blastochloris	__Blastochloris sulfoviridis	1	1	NR_037121.1	NA	NA	11	0	0	0	9	0	0	0	0
Bacteria	__Proteobacteria	__Alphaproteobacteria	__Micropepsales	__Micropepsaceae	__Rhizomicrobium	__Rhizomicrobium palustre	1	1	NR_112186.1	NA	NA	14	0	0	0	0	0	15	0	0
Bacteria	__Proteobacteria	__Betaproteobacteria	__Nitrosomonadales	__Sterolibacteriaceae	__Sulfurisoma	__Sulfurisoma sediminicola	1	1	NR_125471.1	NA	NA	9	0	0	1	0	4	8	0	0
Bacteria	__Proteobacteria	__Alphaproteobacteria	__Hyphomicrobiales	__Blastochloridaceae	__Blastochloris	__Blastochloris sulfoviridis	1	1	NR_037121.1	NA	NA	8	8	12	0	0	0	0	0	0
	__	__	__	__	__	__	1	1	NA	NA	NA	9	0	0	0	0	8	10	0	0
Bacteria	__Bacteroidetes	__Flavobacteriia	__Flavobacteriales	__Crocinitomicaceae	__Fluviicola	__Fluviicola taffensis	1	1	NR_041911.1	NA	NA	5	14	9	0	0	0	0	0	0
Bacteria	__Proteobacteria	__Alphaproteobacteria	__Sphingomonadales	__Sphingomonadaceae	__Novosphingobium	__Novosphingobium ginsenosidimutans	1	1	NR_133800.1	NA	NA	0	26	0	0	0	0	0	0	0
Bacteria	__Bacteroidetes	__Saprospiria	__Saprospirales	__Haliscomenobacteraceae	__Phaeodactylibacter	__Phaeodactylibacter xiamenensis	1	1	NR_134132.1	NA	NA	0	28	0	0	0	0	0	0	0
	__	__	__	__	__	__	1	1	NA	NA	NA	0	11	0	3	0	0	11	0	0
	__	__	__	__	__	__	1	1	NA	NA	NA	0	0	14	0	14	0	0	0	0
Bacteria	__Nitrospirae	__Thermodesulfovibrionia	__Thermodesulfovibrionales	__Thermodesulfovibrionaceae	__Thermodesulfovibrio	__Thermodesulfovibrio hydrogeniphilus	1	1	NR_044075.1	NA	NA	0	0	0	20	0	0	0	0	0
Bacteria	__Proteobacteria	__Betaproteobacteria	__Nitrosomonadales	__Sterolibacteriaceae	__Sulfurisoma	__Sulfurisoma sediminicola	1	1	NR_125471.1	NA	NA	0	0	0	21	0	0	0	0	0
Bacteria	__Verrucomicrobia	__Verrucomicrobiae	__Verrucomicrobiales	__Verrucomicrobia subdivision 3	__Limisphaera	__Limisphaera ngatamarikiensis	1	1	NR_134756.1	NA	NA	0	0	0	15	0	0	11	0	0
Bacteria	__Candidatus Melainabacteria	__	__Vampirovibrionales	__	__Vampirovibrio	__Vampirovibrio chlorellavorus	1	1	NR_104911.1	NA	NA	0	0	0	8	0	0	8	10	0
	__	__	__	__	__	__	1	1	NA	NA	NA	0	0	0	5	2	0	6	9	0
Bacteria	__Proteobacteria	__Betaproteobacteria	__Nitrosomonadales	__Sulfuricellaceae	__Sulfurimicrobium	__Sulfurimicrobium lacus	1	1	NR_173568.1	NA	NA	0	0	0	0	27	0	0	0	0
Bacteria	__Bacteroidetes	__Chitinophagia	__Chitinophagales	__Chitinophagaceae	__Arachidicoccus	__Arachidicoccus ginsenosidivorans	1	1	NR_156832.1	NA	NA	0	0	0	0	21	0	0	0	0
	__	__	__	__	__	__	1	1	NA	NA	NA	0	0	0	0	0	17	6	0	0
	__	__	__	__	__	__	1	1	NA	NA	NA	0	0	0	0	0	14	0	0	16
Bacteria	__Proteobacteria	__Alphaproteobacteria	__Micropepsales	__Micropepsaceae	__Micropepsis	__Micropepsis pineolensis	1	1	NR_156848.1	NA	NA	0	0	0	0	0	4	10	6	7
Bacteria	__Proteobacteria	__Betaproteobacteria	__Nitrosomonadales	__Sterolibacteriaceae	__Methyloversatilis	__Methyloversatilis universalis	1	1	NR_043813.1	NA	NA	0	0	0	0	0	0	26	0	0
	__	__	__	__	__	__	1	1	NA	NA	NA	25	0	0	0	0	0	0	0	0
Bacteria	__Bacteroidetes	__Cytophagia	__Cytophagales	__Fulvivirgaceae	__Ohtaekwangia	__Ohtaekwangia koreensis	1	1	NR_117435.1	NA	NA	14	9	0	0	0	0	0	0	0
Bacteria	__Proteobacteria	__Alphaproteobacteria	__Hyphomicrobiales	__Reyranellaceae	__Reyranella	__Reyranella aquatilis	1	1	NR_158037.1	NA	NA	9	0	0	0	0	7	0	0	6
	__	__	__	__	__	__	1	1	NA	NA	NA	0	27	0	0	0	0	0	0	0
Bacteria	__Verrucomicrobia	__Opitutae	__Opitutales	__Opitutaceae	__Lacunisphaera	__Lacunisphaera anatis	1	1	NR_146377.1	NA	NA	0	28	0	0	0	0	0	0	0
Bacteria	__Acidobacteria	__Vicinamibacteria	__	__Vicinamibacteraceae	__Luteitalea	__Luteitalea pratensis	1	1	NR_156918.1	NA	NA	0	20	0	0	0	0	0	8	0
Bacteria	__Verrucomicrobia	__Opitutae	__Opitutales	__Opitutaceae	__Oleiharenicola	__Oleiharenicola lentus	1	1	NR_170425.1	NA	NA	0	19	8	0	0	0	0	0	0
Bacteria	__Proteobacteria	__Deltaproteobacteria	__Myxococcales	__Sandaracinaceae	__Sandaracinus	__Sandaracinus amylolyticus	1	1	NR_118001.1	NA	NA	0	17	0	10	0	0	0	0	0
	__	__	__	__	__	__	1	1	NA	NA	NA	0	7	0	7	0	3	0	3	5
Bacteria	__Bacteroidetes	__Cytophagia	__Cytophagales	__Spirosomaceae	__Emticicia	__Emticicia fontis	1	1	NR_153697.1	NA	NA	0	4	10	0	0	8	0	0	0
Bacteria	__Proteobacteria	__Alphaproteobacteria	__Sphingomonadales	__Sphingomonadaceae	__Sphingomonas	__Sphingomonas crocodyli	1	1	NR_171471.1	NA	NA	0	0	29	0	0	0	0	0	0
Bacteria	__Verrucomicrobia	__Verrucomicrobiae	__Verrucomicrobiales	__Verrucomicrobia subdivision 3	__Limisphaera	__Limisphaera ngatamarikiensis	1	1	NR_134756.1	NA	NA	0	0	4	0	0	0	22	0	0
Bacteria	__Proteobacteria	__Alphaproteobacteria	__Micropepsales	__Micropepsaceae	__Rhizomicrobium	__Rhizomicrobium palustre	1	1	NR_112186.1	NA	NA	0	0	0	24	0	0	0	0	0
Bacteria	__Actinobacteria	__Acidimicrobiia	__Acidimicrobiales	__Acidimicrobiaceae	__Aciditerrimonas	__Aciditerrimonas ferrireducens	1	1	NR_112972.1	NA	NA	0	0	0	22	0	0	0	0	0
	__	__	__	__	__	__	1	1	NR_175508.1	NA	NA	0	0	0	23	0	0	0	0	0
Bacteria	__Proteobacteria	__Gammaproteobacteria	__Nevskiales	__Sinobacteraceae	__Nevskia	__Nevskia soli	1	1	NR_044135.1	NA	NA	0	0	0	27	0	0	0	0	0
Bacteria	__Proteobacteria	__Alphaproteobacteria	__Rhodospirillales	__Rhodospirillaceae	__Dongia	__Dongia mobilis	1	1	NR_116676.1	NA	NA	0	0	0	20	0	0	0	0	0
Bacteria	__Proteobacteria	__Deltaproteobacteria	__Myxococcales	__Kofleriaceae	__Haliangium	__Haliangium tepidum	1	1	NR_024781.1	NA	NA	0	0	0	12	0	0	0	8	0
	__	__	__	__	__	__	1	1	NA	NA	NA	0	0	0	14	0	0	0	7	0
Bacteria	__Bacteroidetes	__Chitinophagia	__Chitinophagales	__Chitinophagaceae	__Chitinophaga	__Chitinophaga ginsengisegetis	1	1	NR_041486.1	NA	NA	0	0	0	11	0	0	0	0	15
Bacteria	__Proteobacteria	__Betaproteobacteria	__Burkholderiales	__Alcaligenaceae	__Candidimonas	__Candidimonas nitroreducens	1	1	NR_117010.1	NA	NA	0	0	0	9	0	0	0	17	0
Bacteria	__Acidobacteria	__Vicinamibacteria	__	__Vicinamibacteraceae	__Vicinamibacter	__Vicinamibacter silvestris	1	1	NR_151905.1	NA	NA	0	0	0	6	0	0	10	7	0
Bacteria	__Proteobacteria	__Alphaproteobacteria	__Hyphomicrobiales	__Beijerinckiaceae	__Methylovirgula	__Methylovirgula ligni	1	1	NR_044611.1	NA	NA	0	0	0	0	22	0	0	0	0
Bacteria	__Proteobacteria	__Alphaproteobacteria	__Hyphomicrobiales	__Xanthobacteraceae	__Ancylobacter	__Ancylobacter pratisalsi	1	1	NR_159167.1	NA	NA	0	0	0	0	7	10	0	0	0
Bacteria	__Actinobacteria	__Actinomycetia	__Pseudonocardiales	__Pseudonocardiaceae	__Amycolatopsis	__Amycolatopsis ultiminotia	1	1	NR_044604.1	NA	NA	0	0	0	0	9	12	0	0	0
Bacteria	__Chloroflexi	__Ktedonobacteria	__Ktedonobacterales	__Ktedonobacteraceae	__Ktedonospora	__Ktedonospora formicarum	1	1	NR_173682.1	NA	NA	0	0	0	0	5	9	5	0	0
Bacteria	__Verrucomicrobia	__Opitutae	__Opitutales	__Opitutaceae	__Opitutus	__Opitutus terrae	1	1	NR_028890.1	NA	NA	0	0	0	0	6	11	6	0	0
Bacteria	__Verrucomicrobia	__Verrucomicrobiae	__Verrucomicrobiales	__Verrucomicrobia subdivision 3	__Limisphaera	__Limisphaera ngatamarikiensis	1	1	NR_134756.1	NA	NA	0	0	0	0	0	25	0	0	0
Bacteria	__Proteobacteria	__Alphaproteobacteria	__Hyphomicrobiales	__Blastochloridaceae	__Blastochloris	__Blastochloris sulfoviridis	1	1	NR_037121.1	NA	NA	0	0	0	0	0	21	0	0	0
Bacteria	__Proteobacteria	__Alphaproteobacteria	__Rhodospirillales	__Rhodospirillaceae	__Denitrobaculum	__Denitrobaculum tricleocarpae	1	1	NR_170441.1	NA	NA	0	0	0	0	0	19	0	0	0
Bacteria	__Proteobacteria	__Alphaproteobacteria	__Hyphomicrobiales	__Methylocystaceae	__Methylocystis	__Methylocystis parvus	1	1	NR_044946.1	NA	NA	0	0	0	0	0	0	26	0	0
Bacteria	__Proteobacteria	__Deltaproteobacteria	__Myxococcales	__Kofleriaceae	__Haliangium	__Haliangium tepidum	1	1	NR_024781.1	NA	NA	0	0	0	0	0	0	23	0	0
Bacteria	__Bacteroidetes	__Cytophagia	__Cytophagales	__Fulvivirgaceae	__Chryseolinea	__Chryseolinea soli	1	1	NR_165708.1	NA	NA	0	0	0	0	0	0	16	0	13
Bacteria	__Proteobacteria	__Alphaproteobacteria	__Hyphomicrobiales	__Pleomorphomonadaceae	__Pleomorphomonas	__Pleomorphomonas carboxyditropha	1	1	NR_159100.1	NA	NA	0	0	0	0	0	0	0	27	0
Bacteria	__Proteobacteria	__Alphaproteobacteria	__Sphingomonadales	__Sphingomonadaceae	__Novosphingobium	__Novosphingobium naphthalenivorans	1	1	NR_041046.1	NA	NA	22	0	0	0	0	0	0	0	0
Bacteria	__Verrucomicrobia	__Opitutae	__Opitutales	__Opitutaceae	__Opitutus	__Opitutus terrae	1	1	NR_028890.1	NA	NA	25	0	0	0	0	0	0	0	0
	__	__	__	__	__	__	1	1	NA	NA	NA	19	0	0	6	0	0	0	0	0
Bacteria	__Proteobacteria	__Betaproteobacteria	__Nitrosomonadales	__Nitrosomonadaceae	__Nitrosospira	__Nitrosospira multiformis	1	1	NR_112159.1	NA	NA	13	0	0	5	0	0	6	0	0
Bacteria	__Actinobacteria	__Thermoleophilia	__Solirubrobacterales	__Conexibacteraceae	__Conexibacter	__Conexibacter arvalis	1	1	NR_113264.1	NA	NA	11	0	3	0	0	8	0	0	0
	__	__	__	__	__	__	1	1	NA	NA	NA	5	9	0	8	0	0	0	0	0
	__	__	__	__	__	__	1	1	NA	NA	NA	0	26	0	0	0	0	0	0	0
	__	__	__	__	__	__	1	1	NA	NA	NA	0	25	0	0	0	0	0	0	0
Bacteria	__Actinobacteria	__Actinomycetia	__Streptomycetales	__Streptomycetaceae	__Yinghuangia	__Yinghuangia seranimata	1	1	NR_132286.1	NA	NA	0	12	0	7	0	0	6	0	0
	__	__	__	__	__	__	1	1	NA	NA	NA	0	12	0	0	0	0	9	0	5
Bacteria	__Actinobacteria	__Actinomycetia	__Glycomycetales	__Glycomycetaceae	__Glycomyces	__Glycomyces mayteni	1	1	NR_044572.1	NA	NA	0	3	12	0	0	4	0	4	0
Bacteria	__Verrucomicrobia	__Verrucomicrobiae	__Verrucomicrobiales	__Verrucomicrobia subdivision 3	__Limisphaera	__Limisphaera ngatamarikiensis	1	1	NR_134756.1	NA	NA	0	0	26	0	0	0	0	0	0
Bacteria	__Verrucomicrobia	__Opitutae	__Opitutales	__Opitutaceae	__Opitutus	__Opitutus terrae	1	1	NR_028890.1	NA	NA	0	0	27	0	0	0	0	0	0
	__	__	__	__	__	__	1	1	NA	NA	NA	0	0	25	0	0	0	0	0	0
Bacteria	__Proteobacteria	__Alphaproteobacteria	__Rhodospirillales	__Stellaceae	__Stella	__Stella humosa	1	1	NR_025582.1	NA	NA	0	0	19	0	0	5	0	0	0
Bacteria	__Bacteroidetes	__Chitinophagia	__Chitinophagales	__Chitinophagaceae	__Niveitalea	__Niveitalea solisilvae	1	1	NR_156888.1	NA	NA	0	0	13	0	7	0	5	0	0
	__	__	__	__	__	__	1	1	NA	NA	NA	0	0	7	0	8	6	0	0	0
Bacteria	__Chloroflexi	__Caldilineae	__Caldilineales	__Caldilineaceae	__Caldilinea	__Caldilinea aerophila	1	1	NR_074397.1	NA	NA	0	0	0	20	0	0	0	0	0
	__	__	__	__	__	__	1	1	NA	NA	NA	0	0	0	19	0	0	0	4	0
Bacteria	__Acidobacteria	__Vicinamibacteria	__	__Vicinamibacteraceae	__Vicinamibacter	__Vicinamibacter silvestris	1	1	NR_151905.1	NA	NA	0	0	0	11	0	0	0	12	0
Bacteria	__Proteobacteria	__Betaproteobacteria	__Nitrosomonadales	__Sterolibacteriaceae	__Georgfuchsia	__Georgfuchsia toluolica	1	1	NR_115995.1	NA	NA	0	0	0	0	19	0	0	0	0
	__	__	__	__	__	__	1	1	NA	NA	NA	0	0	0	0	12	0	0	0	15
Bacteria	__Bacteroidetes	__Cytophagia	__Cytophagales	__Fulvivirgaceae	__Ohtaekwangia	__Ohtaekwangia koreensis	1	1	NR_117435.1	NA	NA	0	0	0	0	10	0	14	0	0
	__	__	__	__	__	__	1	1	NA	NA	NA	0	0	0	0	10	12	0	0	0
	__	__	__	__	__	__	1	1	NA	NA	NA	0	0	0	0	0	17	0	0	0
Bacteria	__Proteobacteria	__Alphaproteobacteria	__Rhodobacterales	__Rhodobacteraceae	__Cereibacter	__Cereibacter ovatus	1	1	NR_115057.1	NA	NA	0	0	0	0	0	11	0	0	12
Bacteria	__Proteobacteria	__Alphaproteobacteria	__Hyphomicrobiales	__Xanthobacteraceae	__Pseudolabrys	__Pseudolabrys taiwanensis	1	1	NR_043515.1	NA	NA	0	0	0	0	0	0	27	0	0
	__	__	__	__	__	__	1	1	NA	NA	NA	0	0	0	0	0	0	16	9	0
	__	__	__	__	__	__	1	1	NA	NA	NA	12	0	0	0	0	5	0	0	0
Bacteria	__Proteobacteria	__Alphaproteobacteria	__Hyphomicrobiales	__Phyllobacteriaceae	__Pseudaminobacter	__Pseudaminobacter manganicus	1	1	NR_156923.1	NA	NA	9	0	16	0	0	0	0	0	0
Bacteria	__Proteobacteria	__Gammaproteobacteria	__Thiotrichales	__Fastidiosibacteraceae	__Cysteiniphilum	__Cysteiniphilum litorale	1	1	NR_157652.1	NA	NA	5	0	21	0	0	0	0	0	0
Bacteria	__Bacteroidetes	__Sphingobacteriia	__Sphingobacteriales	__Sphingobacteriaceae	__Arcticibacter	__Arcticibacter pallidicorallinus	1	1	NR_133966.1	NA	NA	0	11	0	8	0	0	0	0	0
Bacteria	__Verrucomicrobia	__Verrucomicrobiae	__Verrucomicrobiales	__Verrucomicrobia subdivision 3	__Limisphaera	__Limisphaera ngatamarikiensis	1	1	NR_134756.1	NA	NA	0	8	0	0	11	0	0	0	6
Bacteria	__Bacteroidetes	__Chitinophagia	__Chitinophagales	__Chitinophagaceae	__Panacibacter	__Panacibacter ginsenosidivorans	1	1	NR_152041.1	NA	NA	0	7	19	0	0	0	0	0	0
Bacteria	__Acidobacteria	__Vicinamibacteria	__	__Vicinamibacteraceae	__Luteitalea	__Luteitalea pratensis	1	1	NR_156918.1	NA	NA	0	2	0	4	1	6	4	1	4
	__	__	__	__	__	__	1	1	NA	NA	NA	0	0	26	0	0	0	0	0	0
	__	__	__	__	__	__	1	1	NA	NA	NA	0	0	20	0	0	3	0	0	0
Bacteria	__Proteobacteria	__Alphaproteobacteria	__Hyphomicrobiales	__Devosiaceae	__Methyloterrigena	__Methyloterrigena soli	1	1	NR_147729.1	NA	NA	0	0	5	0	13	0	0	6	0
Bacteria	__Proteobacteria	__Alphaproteobacteria	__Hyphomicrobiales	__Phyllobacteriaceae	__Chelativorans	__Chelativorans composti	1	1	NR_113183.1	NA	NA	0	0	0	20	0	0	0	0	0
Bacteria	__Proteobacteria	__Deltaproteobacteria	__Myxococcales	__Phaselicystidaceae	__Phaselicystis	__Phaselicystis flava	1	1	NR_044523.1	NA	NA	0	0	0	21	0	0	0	0	0
Bacteria	__Proteobacteria	__Deltaproteobacteria	__Myxococcales	__Sandaracinaceae	__Sandaracinus	__Sandaracinus amylolyticus	1	1	NR_118001.1	NA	NA	0	0	0	22	0	0	0	0	0
	__	__	__	__	__	__	1	1	NA	NA	NA	0	0	0	17	0	0	0	0	0
Bacteria	__Acidobacteria	__Blastocatellia	__Blastocatellales	__Pyrinomonadaceae	__Brevitalea	__Brevitalea deliciosa	1	1	NR_151988.1	NA	NA	0	0	0	14	0	0	0	5	0
Bacteria	__Proteobacteria	__Alphaproteobacteria	__Rhodospirillales	__Rhodospirillaceae	__Taonella	__Taonella mepensis	1	1	NR_132292.1	NA	NA	0	0	0	11	0	0	0	9	0
Bacteria	__Proteobacteria	__Alphaproteobacteria	__Rhodospirillales	__Rhodospirillaceae	__Dongia	__Dongia mobilis	1	1	NR_116676.1	NA	NA	0	0	0	10	0	0	0	10	0
Bacteria	__Acidobacteria	__Acidobacteriia	__Bryobacterales	__Bryobacteraceae	__Paludibaculum	__Paludibaculum fermentans	1	1	NR_134120.1	NA	NA	0	0	0	7	3	0	2	6	0
Bacteria	__Proteobacteria	__Deltaproteobacteria	__Myxococcales	__Polyangiaceae	__Racemicystis	__Racemicystis persica	1	1	NR_156102.1	NA	NA	0	0	0	7	0	0	10	4	0
Bacteria	__Chlamydiae	__Chlamydiia	__Parachlamydiales	__Simkaniaceae	__Simkania	__Simkania negevensis	1	1	NR_074932.1	NA	NA	0	0	0	0	0	12	0	7	0
Bacteria	__Proteobacteria	__Gammaproteobacteria	__Legionellales	__Legionellaceae	__Legionella	__Legionella hackeliae	1	1	NR_104894.1	NA	NA	0	0	0	0	0	11	0	0	11
Bacteria	__Actinobacteria	__Acidimicrobiia	__Acidimicrobiales	__Iamiaceae	__Rhabdothermincola	__Rhabdothermincola sediminis	1	1	NR_173681.1	NA	NA	0	0	0	0	0	4	0	14	0
Bacteria	__Proteobacteria	__Alphaproteobacteria	__Rhodospirillales	__Rhodospirillaceae	__Haematospirillum	__Haematospirillum jordaniae	1	1	NR_145528.1	NA	NA	0	0	0	0	0	5	16	0	0
	__	__	__	__	__	__	1	1	NA	NA	NA	0	0	0	0	0	0	21	0	0
Bacteria	__Fibrobacteres	__Fibrobacteria	__Fibrobacterales	__Fibrobacteraceae	__Fibrobacter	__Fibrobacter succinogenes	1	1	NR_074123.1	NA	NA	0	0	0	0	0	0	0	0	27
Bacteria	__Proteobacteria	__Deltaproteobacteria	__Myxococcales	__Sandaracinaceae	__Sandaracinus	__Sandaracinus amylolyticus	1	1	NR_118001.1	NA	NA	22	0	0	0	0	0	0	0	0
Bacteria	__Actinobacteria	__Thermoleophilia	__Solirubrobacterales	__Patulibacteraceae	__Patulibacter	__Patulibacter brassicae	1	1	NR_153670.1	NA	NA	18	0	0	0	0	0	0	0	0
Bacteria	__Verrucomicrobia	__Opitutae	__Opitutales	__Opitutaceae	__Opitutus	__Opitutus terrae	1	1	NR_028890.1	NA	NA	24	0	0	0	0	0	0	0	0
	__	__	__	__	__	__	1	1	NA	NA	NA	24	0	0	0	0	0	0	0	0
Bacteria	__Gemmatimonadetes	__Gemmatimonadetes	__Gemmatimonadales	__Gemmatimonadaceae	__Roseisolibacter	__Roseisolibacter agri	1	1	NR_163645.1	NA	NA	21	0	0	0	0	0	0	3	0
	__	__	__	__	__	__	1	1	NA	NA	NA	19	0	0	0	0	0	6	0	0
Bacteria	__Proteobacteria	__Deltaproteobacteria	__Syntrophobacterales	__Syntrophaceae	__Desulfomonile	__Desulfomonile limimaris	1	1	NR_025079.1	NA	NA	0	23	0	0	0	0	0	0	0
Bacteria	__Verrucomicrobia	__Verrucomicrobiae	__Verrucomicrobiales	__Verrucomicrobia subdivision 3	__Limisphaera	__Limisphaera ngatamarikiensis	1	1	NR_134756.1	NA	NA	0	22	0	0	0	0	0	0	0
Bacteria	__Verrucomicrobia	__Opitutae	__Opitutales	__Opitutaceae	__Opitutus	__Opitutus terrae	1	1	NR_028890.1	NA	NA	0	21	0	0	0	0	0	0	0
Bacteria	__Actinobacteria	__Actinomycetia	__Corynebacteriales	__Mycobacteriaceae	__Mycolicibacterium	__Mycolicibacterium montmartrense	1	1	NR_151955.1	NA	NA	0	0	25	0	0	0	0	0	0
	__	__	__	__	__	__	1	1	NA	NA	NA	0	0	25	0	0	0	0	0	0
Bacteria	__Bacteroidetes	__Cytophagia	__Cytophagales	__Fulvivirgaceae	__Ohtaekwangia	__Ohtaekwangia koreensis	1	1	NR_117435.1	NA	NA	0	0	25	0	0	0	0	0	0
Bacteria	__Verrucomicrobia	__Verrucomicrobiae	__Verrucomicrobiales	__Verrucomicrobia subdivision 3	__Limisphaera	__Limisphaera ngatamarikiensis	1	1	NR_134756.1	NA	NA	0	0	24	0	0	0	0	0	0
Bacteria	__Gemmatimonadetes	__Gemmatimonadetes	__Gemmatimonadales	__Gemmatimonadaceae	__Gemmatimonas	__Gemmatimonas phototrophica	1	1	NR_136770.1	NA	NA	0	0	0	18	0	0	0	0	0
	__	__	__	__	__	__	1	1	NA	NA	NA	0	0	0	19	0	0	0	0	0
Bacteria	__Proteobacteria	__Gammaproteobacteria	__Nevskiales	__Sinobacteraceae	__Panacagrimonas	__Panacagrimonas perspica	1	1	NR_112617.1	NA	NA	0	0	0	23	0	0	0	0	0
Bacteria	__Proteobacteria	__Alphaproteobacteria	__Caulobacterales	__Caulobacteraceae	__Caulobacter	__Caulobacter mirabilis	1	1	NR_041964.1	NA	NA	0	0	0	20	0	0	0	0	0
Bacteria	__Proteobacteria	__Gammaproteobacteria	__Xanthomonadales	__Rhodanobacteraceae	__Dokdonella	__Dokdonella fugitiva	1	1	NR_042397.1	NA	NA	0	0	0	16	0	0	0	0	0
Bacteria	__Proteobacteria	__Gammaproteobacteria	__Legionellales	__Coxiellaceae	__Aquicella	__Aquicella siphonis	1	1	NR_025764.1	NA	NA	0	0	0	12	0	0	0	5	0
Bacteria	__Proteobacteria	__Gammaproteobacteria	__Xanthomonadales	__Xanthomonadaceae	__Arenimonas	__Arenimonas maotaiensis	1	1	NR_133967.1	NA	NA	0	0	0	8	0	4	7	0	0
Bacteria	__Actinobacteria	__Thermoleophilia	__Solirubrobacterales	__Solirubrobacteraceae	__Solirubrobacter	__Solirubrobacter phytolaccae	1	1	NR_133858.1	NA	NA	0	0	0	0	22	0	0	0	0
	__	__	__	__	__	__	1	1	NA	NA	NA	0	0	0	0	20	0	0	0	0
Bacteria	__Proteobacteria	__Alphaproteobacteria	__Rhodospirillales	__Rhodospirillaceae	__Denitrobaculum	__Denitrobaculum tricleocarpae	1	1	NR_170441.1	NA	NA	0	0	0	0	0	18	0	0	0
Bacteria	__Verrucomicrobia	__Opitutae	__Opitutales	__Opitutaceae	__Opitutus	__Opitutus terrae	1	1	NR_028890.1	NA	NA	22	0	0	0	0	0	0	0	0
Bacteria	__Acidobacteria	__Acidobacteriia	__Bryobacterales	__Bryobacteraceae	__Paludibaculum	__Paludibaculum fermentans	1	1	NR_134120.1	NA	NA	20	0	0	0	0	0	0	0	0
Bacteria	__Verrucomicrobia	__Verrucomicrobiae	__Verrucomicrobiales	__Verrucomicrobia subdivision 3	__Limisphaera	__Limisphaera ngatamarikiensis	1	1	NR_134756.1	NA	NA	21	0	0	0	0	0	0	0	0
Bacteria	__Proteobacteria	__Gammaproteobacteria	__Nevskiales	__Sinobacteraceae	__Solimonas	__Solimonas terrae	1	1	NR_125692.1	NA	NA	7	0	15	0	0	0	0	0	0
Bacteria	__Proteobacteria	__Alphaproteobacteria	__Rhodospirillales	__Rhodospirillaceae	__Dongia	__Dongia rigui	1	1	NR_133740.1	NA	NA	9	0	12	0	0	0	0	0	0
Bacteria	__Proteobacteria	__Alphaproteobacteria	__Hyphomicrobiales	__Hyphomicrobiaceae	__Rhodoplanes	__Rhodoplanes azumiensis	1	1	NR_159239.1	NA	NA	0	24	0	0	0	0	0	0	0
Bacteria	__Proteobacteria	__Betaproteobacteria	__Nitrosomonadales	__Sterolibacteriaceae	__Denitratisoma	__Denitratisoma oestradiolicum	1	1	NR_043249.1	NA	NA	0	22	0	0	0	0	0	0	0
Bacteria	__Verrucomicrobia	__Opitutae	__Opitutales	__Opitutaceae	__Opitutus	__Opitutus terrae	1	1	NR_028890.1	NA	NA	0	22	0	0	0	0	0	0	0
Bacteria	__Proteobacteria	__Betaproteobacteria	__Burkholderiales	__	__Tepidimonas	__Tepidimonas taiwanensis	1	1	NR_043227.1	NA	NA	0	23	0	0	0	0	0	0	0
Bacteria	__Bacteroidetes	__Chitinophagia	__Chitinophagales	__Chitinophagaceae	__Haoranjiania	__Haoranjiania flava	1	1	NR_152674.1	NA	NA	0	13	0	9	0	0	0	0	0
	__	__	__	__	__	__	1	1	NA	NA	NA	0	9	0	0	0	6	0	0	3
Bacteria	__Proteobacteria	__Oligoflexia	__Bdellovibrionales	__Bdellovibrionaceae	__Bdellovibrio	__Bdellovibrio exovorus	1	1	NR_102876.1	NA	NA	0	7	0	4	0	0	7	0	0
Bacteria	__Verrucomicrobia	__Verrucomicrobiae	__Verrucomicrobiales	__Verrucomicrobia subdivision 3	__Limisphaera	__Limisphaera ngatamarikiensis	1	1	NR_134756.1	NA	NA	0	0	0	18	0	0	0	0	0
Bacteria	__Proteobacteria	__Deltaproteobacteria	__Desulfarculales	__Desulfarculaceae	__Dethiosulfatarculus	__Dethiosulfatarculus sandiegensis	1	1	NR_148794.1	NA	NA	0	0	0	15	0	0	5	0	0
	__	__	__	__	__	__	1	1	NA	NA	NA	0	0	0	13	0	2	0	4	0
	__	__	__	__	__	__	1	1	NA	NA	NA	0	0	0	14	0	0	3	5	0
	__	__	__	__	__	__	1	1	NA	NA	NA	0	0	0	14	0	0	8	0	0
	__	__	__	__	__	__	1	1	NR_175537.1	NA	NA	0	0	0	8	0	0	5	10	0
	__	__	__	__	__	__	1	1	NR_174256.1	NA	NA	0	0	0	0	21	0	0	0	0
Bacteria	__Proteobacteria	__Alphaproteobacteria	__Hyphomicrobiales	__Hyphomicrobiaceae	__Methyloligella	__Methyloligella solikamskensis	1	1	NR_125614.1	NA	NA	0	0	0	0	10	0	0	0	9
Bacteria	__Actinobacteria	__Acidimicrobiia	__Acidimicrobiales	__Acidimicrobiaceae	__Aciditerrimonas	__Aciditerrimonas ferrireducens	1	1	NR_112972.1	NA	NA	0	0	0	0	0	15	0	0	0
	__	__	__	__	__	__	1	1	NR_174217.1	NA	NA	0	0	0	0	0	19	0	0	0
Bacteria	__Acidobacteria	__Acidobacteriia	__Acidobacteriales	__Acidobacteriaceae	__Edaphobacter	__Edaphobacter aggregans	1	1	NR_043898.1	NA	NA	0	0	0	0	0	17	0	0	0
Bacteria	__Gemmatimonadetes	__Gemmatimonadetes	__Gemmatimonadales	__Gemmatimonadaceae	__Gemmatimonas	__Gemmatimonas phototrophica	1	1	NR_136770.1	NA	NA	0	0	0	0	0	10	0	0	11
Bacteria	__Proteobacteria	__Betaproteobacteria	__Nitrosomonadales	__Sterolibacteriaceae	__Georgfuchsia	__Georgfuchsia toluolica	1	1	NR_115995.1	NA	NA	0	0	0	0	0	0	0	0	25
Bacteria	__Proteobacteria	__Gammaproteobacteria	__Xanthomonadales	__Rhodanobacteraceae	__Rhodanobacter	__Rhodanobacter glycinis	1	1	NR_126201.1	NA	NA	0	0	0	0	0	0	0	0	25
	__	__	__	__	__	__	1	1	NA	NA	NA	21	0	0	0	0	0	0	0	0
Bacteria	__Bacteroidetes	__Cytophagia	__Cytophagales	__Fulvivirgaceae	__Chryseolinea	__Chryseolinea serpens	1	1	NR_108511.1	NA	NA	19	0	0	0	0	0	0	0	0
Bacteria	__Acidobacteria	__Holophagae	__Holophagales	__Holophagaceae	__Geothrix	__Geothrix fermentans	1	1	NR_036779.1	NA	NA	17	0	0	0	0	0	0	0	0
Bacteria	__Proteobacteria	__Deltaproteobacteria	__Myxococcales	__Polyangiaceae	__Polyangium	__Polyangium spumosum	1	1	NR_160537.1	NA	NA	20	0	0	0	0	0	0	0	0
	__	__	__	__	__	__	1	1	NA	NA	NA	12	9	0	0	0	0	0	0	0
Bacteria	__Proteobacteria	__Oligoflexia	__Oligoflexales	__Oligoflexaceae	__Oligoflexus	__Oligoflexus tunisiensis	1	1	NR_134109.1	NA	NA	10	0	11	0	0	0	0	0	0
Bacteria	__Proteobacteria	__Gammaproteobacteria	__Chromatiales	__Ectothiorhodospiraceae	__Alkalispirillum	__Alkalispirillum mobile	1	1	NR_024961.1	NA	NA	8	0	0	5	0	0	0	4	0
Bacteria	__Proteobacteria	__Gammaproteobacteria	__Xanthomonadales	__Xanthomonadaceae	__Lysobacter	__Lysobacter ginsengisoli	1	1	NR_112563.1	NA	NA	10	0	13	0	0	0	0	0	0
Bacteria	__Proteobacteria	__Deltaproteobacteria	__Myxococcales	__Polyangiaceae	__Racemicystis	__Racemicystis persica	1	1	NR_156102.1	NA	NA	7	0	15	0	0	0	0	0	0
	__	__	__	__	__	__	1	1	NA	NA	NA	0	22	0	0	0	0	0	0	0
Bacteria	__Proteobacteria	__Gammaproteobacteria	__Chromatiales	__Thioprofundaceae	__Thioprofundum	__Thioprofundum lithotrophicum	1	1	NR_112829.1	NA	NA	0	12	0	0	0	0	0	0	10
Bacteria	__Proteobacteria	__Betaproteobacteria	__Burkholderiales	__Burkholderiaceae	__Trinickia	__Trinickia diaoshuihuensis	1	1	NR_171504.1	NA	NA	0	0	22	0	0	0	0	0	0
Bacteria	__Proteobacteria	__Alphaproteobacteria	__Hyphomicrobiales	__Xanthobacteraceae	__Pseudolabrys	__Pseudolabrys taiwanensis	1	1	NR_043515.1	NA	NA	0	0	9	0	0	9	0	0	0
Bacteria	__Gemmatimonadetes	__Gemmatimonadetes	__Gemmatimonadales	__Gemmatimonadaceae	__Gemmatimonas	__Gemmatimonas aurantiaca	1	1	NR_074708.2	NA	NA	0	0	10	0	5	5	0	0	0
Bacteria	__Proteobacteria	__Alphaproteobacteria	__Sphingomonadales	__Sphingomonadaceae	__Rhizorhabdus	__Rhizorhabdus argentea	1	1	NR_133845.1	NA	NA	0	0	0	18	0	0	0	0	0
Bacteria	__Proteobacteria	__Alphaproteobacteria	__Rhodospirillales	__Rhodospirillaceae	__Dongia	__Dongia rigui	1	1	NR_133740.1	NA	NA	0	0	0	19	0	0	0	0	0
Bacteria	__Acidobacteria	__Acidobacteriia	__Bryobacterales	__Bryobacteraceae	__Paludibaculum	__Paludibaculum fermentans	1	1	NR_134120.1	NA	NA	0	0	0	19	0	0	0	0	0
Bacteria	__Proteobacteria	__Betaproteobacteria	__Rhodocyclales	__Azonexaceae	__Azonexus	__Azonexus fungiphilus	1	1	NR_024853.1	NA	NA	0	0	0	17	0	0	0	0	0
Bacteria	__Proteobacteria	__Alphaproteobacteria	__Hyphomicrobiales	__Kaistiaceae	__Bauldia	__Bauldia consociata	1	1	NR_044600.1	NA	NA	0	0	0	20	0	0	0	0	0
Bacteria	__Bacteroidetes	__Chitinophagia	__Chitinophagales	__Chitinophagaceae	__Nemorincola	__Nemorincola caseinilytica	1	1	NR_159327.1	NA	NA	0	0	0	11	8	0	0	0	0
Bacteria	__Proteobacteria	__Deltaproteobacteria	__Myxococcales	__Kofleriaceae	__Haliangium	__Haliangium tepidum	1	1	NR_024781.1	NA	NA	0	0	0	11	0	0	0	0	10
Bacteria	__Proteobacteria	__Gammaproteobacteria	__Nevskiales	__Steroidobacteraceae	__Steroidobacter	__Steroidobacter agariperforans	1	1	NR_134189.1	NA	NA	0	0	0	12	0	0	0	0	11
Bacteria	__Proteobacteria	__Alphaproteobacteria	__Hyphomicrobiales	__Hyphomicrobiaceae	__Rhodoplanes	__Rhodoplanes azumiensis	1	1	NR_159239.1	NA	NA	0	0	0	0	19	0	0	0	0
Bacteria	__Proteobacteria	__Deltaproteobacteria	__Myxococcales	__Anaeromyxobacteraceae	__Anaeromyxobacter	__Anaeromyxobacter dehalogenans	1	1	NR_074927.1	NA	NA	0	0	0	0	11	9	0	0	0
Bacteria	__Proteobacteria	__Gammaproteobacteria	__Legionellales	__Coxiellaceae	__Coxiella	__Coxiella cheraxi	1	1	NR_116014.1	NA	NA	0	0	0	0	3	0	19	0	0
Bacteria	__Verrucomicrobia	__Opitutae	__Opitutales	__Opitutaceae	__Lacunisphaera	__Lacunisphaera anatis	1	1	NR_146377.1	NA	NA	0	0	0	0	0	18	0	0	0
	__	__	__	__	__	__	1	1	NA	NA	NA	0	0	0	0	0	0	20	0	0
Bacteria	__Chlamydiae	__Chlamydiia	__Parachlamydiales	__Simkaniaceae	__Simkania	__Simkania negevensis	1	1	NR_074932.1	NA	NA	0	0	0	0	0	0	14	9	0
	__	__	__	__	__	__	1	1	NA	NA	NA	0	0	0	0	0	0	0	0	24
Bacteria	__Bacteroidetes	__Cytophagia	__Cytophagales	__Fulvivirgaceae	__Ohtaekwangia	__Ohtaekwangia koreensis	1	1	NR_117435.1	NA	NA	20	0	0	0	0	0	0	0	0
	__	__	__	__	__	__	1	1	NA	NA	NA	21	0	0	0	0	0	0	0	0
Bacteria	__Acidobacteria	__Blastocatellia	__Blastocatellales	__Blastocatellaceae	__Tellurimicrobium	__Tellurimicrobium multivorans	1	1	NR_146026.1	NA	NA	19	0	0	0	0	0	0	0	0
Bacteria	__Gemmatimonadetes	__Gemmatimonadetes	__Gemmatimonadales	__Gemmatimonadaceae	__Gemmatimonas	__Gemmatimonas aurantiaca	1	1	NR_074708.2	NA	NA	0	19	0	0	0	0	0	0	0
Bacteria	__Proteobacteria	__Gammaproteobacteria	__Nevskiales	__Steroidobacteraceae	__Steroidobacter	__Steroidobacter soli	1	1	NR_170506.1	NA	NA	0	22	0	0	0	0	0	0	0
Bacteria	__Proteobacteria	__Betaproteobacteria	__Burkholderiales	__Oxalobacteraceae	__Massilia	__Massilia flava	1	1	NR_117901.1	NA	NA	0	19	0	0	0	0	0	0	0
Bacteria	__Verrucomicrobia	__Opitutae	__Opitutales	__Opitutaceae	__Oleiharenicola	__Oleiharenicola lentus	1	1	NR_170425.1	NA	NA	0	20	0	0	0	0	0	0	0
Bacteria	__Acidobacteria	__Blastocatellia	__Blastocatellales	__Pyrinomonadaceae	__Brevitalea	__Brevitalea deliciosa	1	1	NR_151988.1	NA	NA	0	20	0	0	0	0	0	0	0
Bacteria	__Verrucomicrobia	__Opitutae	__Opitutales	__Opitutaceae	__Opitutus	__Opitutus terrae	1	1	NR_028890.1	NA	NA	0	23	0	0	0	0	0	0	0
	__	__	__	__	__	__	1	1	NA	NA	NA	0	20	0	0	0	0	0	0	0
Bacteria	__Acidobacteria	__Vicinamibacteria	__	__Vicinamibacteraceae	__Vicinamibacter	__Vicinamibacter silvestris	1	1	NR_151905.1	NA	NA	0	21	0	0	0	0	0	0	0
Bacteria	__Proteobacteria	__Gammaproteobacteria	__Nevskiales	__Sinobacteraceae	__Stenotrophobium	__Stenotrophobium rhamnosiphilum	1	1	NR_171477.1	NA	NA	0	20	0	0	0	0	0	0	0
Bacteria	__Bacteroidetes	__Flavobacteriia	__Flavobacteriales	__Flavobacteriaceae	__Flavobacterium	__Flavobacterium buctense	1	1	NR_145938.1	NA	NA	0	16	0	0	0	5	0	0	0
Bacteria	__Verrucomicrobia	__Verrucomicrobiae	__Verrucomicrobiales	__Verrucomicrobia subdivision 3	__Limisphaera	__Limisphaera ngatamarikiensis	1	1	NR_134756.1	NA	NA	0	14	0	6	0	0	0	0	0
Bacteria	__Proteobacteria	__Betaproteobacteria	__Neisseriales	__Neisseriaceae	__Aquaphilus	__Aquaphilus dolomiae	1	1	NR_118538.1	NA	NA	0	7	0	8	0	0	0	4	0
Bacteria	__Acidobacteria	__Acidobacteriia	__Bryobacterales	__Bryobacteraceae	__Paludibaculum	__Paludibaculum fermentans	1	1	NR_134120.1	NA	NA	0	3	0	0	15	0	0	0	0
Bacteria	__Actinobacteria	__Actinomycetia	__Micrococcales	__Microbacteriaceae	__Salinibacterium	__Salinibacterium xinjiangense	1	1	NR_043893.1	NA	NA	0	0	23	0	0	0	0	0	0
Bacteria	__Proteobacteria	__Betaproteobacteria	__Burkholderiales	__Burkholderiaceae	__Paraburkholderia	__Paraburkholderia steynii	1	1	NR_164972.1	NA	NA	0	0	22	0	0	0	0	0	0
	__	__	__	__	__	__	1	1	NA	NA	NA	0	0	22	0	0	0	0	0	0
Bacteria	__Proteobacteria	__Alphaproteobacteria	__Rhodospirillales	__Rhodospirillaceae	__Marispirillum	__Marispirillum indicum	1	1	NR_044545.1	NA	NA	0	0	15	0	0	5	0	0	3
Bacteria	__Verrucomicrobia	__Opitutae	__Opitutales	__Opitutaceae	__Lacunisphaera	__Lacunisphaera anatis	1	1	NR_146377.1	NA	NA	0	0	0	19	0	0	0	0	0
Bacteria	__Proteobacteria	__Alphaproteobacteria	__Hyphomicrobiales	__Hyphomicrobiaceae	__Rhodoplanes	__Rhodoplanes tepidamans	1	1	NR_112190.1	NA	NA	0	0	0	16	0	0	0	0	0
Bacteria	__Proteobacteria	__Betaproteobacteria	__Nitrosomonadales	__Nitrosomonadaceae	__Nitrosospira	__Nitrosospira tenuis	1	1	NR_114773.1	NA	NA	0	0	0	17	0	0	0	0	0
Bacteria	__Proteobacteria	__Alphaproteobacteria	__Sphingomonadales	__Sphingomonadaceae	__Novosphingobium	__Novosphingobium ginsenosidimutans	1	1	NR_133800.1	NA	NA	0	0	0	18	0	0	0	0	0
	__	__	__	__	__	__	1	1	NR_175508.1	NA	NA	0	0	0	15	0	0	0	0	0
Bacteria	__Bacteroidetes	__Chitinophagia	__Chitinophagales	__Chitinophagaceae	__Terrimonas	__Terrimonas lutea	1	1	NR_041250.1	NA	NA	0	0	0	10	0	0	10	0	0
	__	__	__	__	__	__	1	1	NA	NA	NA	0	0	0	10	8	0	0	0	0
	__	__	__	__	__	__	1	1	NA	NA	NA	0	0	0	10	0	0	0	12	0
Bacteria	__Proteobacteria	__Gammaproteobacteria	__Legionellales	__Coxiellaceae	__Aquicella	__Aquicella siphonis	1	1	NR_025764.1	NA	NA	0	0	0	6	0	0	13	0	0
Bacteria	__Bacteroidetes	__Flavobacteriia	__Flavobacteriales	__Flavobacteriaceae	__Flavobacterium	__Flavobacterium rakeshii	1	1	NR_109425.1	NA	NA	0	0	0	0	14	6	0	0	0
Bacteria	__Proteobacteria	__Alphaproteobacteria	__Hyphomicrobiales	__Hyphomicrobiaceae	__Dichotomicrobium	__Dichotomicrobium thermohalophilum	1	1	NR_104742.1	NA	NA	0	0	0	0	1	0	10	8	0
Bacteria	__Proteobacteria	__Alphaproteobacteria	__Rhodospirillales	__Rhodospirillaceae	__Dongia	__Dongia soli	1	1	NR_146690.1	NA	NA	0	0	0	0	0	11	0	0	9
Bacteria	__Bacteroidetes	__Flavobacteriia	__Flavobacteriales	__Weeksellaceae	__Chryseobacterium	__Chryseobacterium gleum	1	1	NR_042506.1	NA	NA	0	0	0	0	0	9	0	9	0
Bacteria	__Proteobacteria	__Gammaproteobacteria	__Nevskiales	__Sinobacteraceae	__Stenotrophobium	__Stenotrophobium rhamnosiphilum	1	1	NR_171477.1	NA	NA	0	0	0	0	0	8	0	9	0
Bacteria	__Proteobacteria	__Gammaproteobacteria	__Legionellales	__Coxiellaceae	__Aquicella	__Aquicella siphonis	1	1	NR_025764.1	NA	NA	0	0	0	0	0	0	22	0	0
Bacteria	__Chlamydiae	__Chlamydiia	__Parachlamydiales	__Parachlamydiaceae	__Parachlamydia	__Parachlamydia acanthamoebae	1	1	NR_026357.1	NA	NA	0	0	0	0	0	0	21	0	0
Bacteria	__Actinobacteria	__Thermoleophilia	__Solirubrobacterales	__Conexibacteraceae	__Conexibacter	__Conexibacter stalactiti	1	1	NR_157993.1	NA	NA	0	0	0	0	0	0	0	21	0
Bacteria	__Proteobacteria	__Gammaproteobacteria	__Legionellales	__Legionellaceae	__Legionella	__Legionella santicrucis	1	1	NR_117698.1	NA	NA	0	0	0	0	0	0	0	19	0
Bacteria	__Acidobacteria	__Acidobacteriia	__Acidobacteriales	__Acidobacteriaceae	__Granulicella	__Granulicella acidiphila	1	1	NR_148567.1	NA	NA	0	0	0	0	0	0	0	0	23
Bacteria	__Proteobacteria	__Alphaproteobacteria	__Hyphomicrobiales	__Phyllobacteriaceae	__Pseudaminobacter	__Pseudaminobacter manganicus	1	1	NR_156923.1	NA	NA	0	0	0	0	0	0	0	0	23
	__	__	__	__	__	__	1	1	NR_175508.1	NA	NA	21	0	0	0	0	0	0	0	0
	__	__	__	__	__	__	1	1	NA	NA	NA	14	0	0	0	0	0	0	0	0
Bacteria	__Proteobacteria	__Alphaproteobacteria	__Sphingomonadales	__Sphingomonadaceae	__Rhizorhabdus	__Rhizorhabdus dicambivorans	1	1	NR_151992.1	NA	NA	17	0	0	0	0	0	0	0	0
Bacteria	__Planctomycetes	__Planctomycetia	__Planctomycetales	__Planctomycetaceae	__Symmachiella	__Symmachiella macrocystis	1	1	NR_173572.1	NA	NA	16	0	0	0	0	0	0	0	0
	__	__	__	__	__	__	1	1	NA	NA	NA	15	0	0	0	0	0	0	0	0
Bacteria	__Proteobacteria	__Deltaproteobacteria	__Myxococcales	__Polyangiaceae	__Chondromyces	__Chondromyces lanuginosus	1	1	NR_025345.1	NA	NA	16	0	0	0	0	0	0	0	0
	__	__	__	__	__	__	1	1	NA	NA	NA	13	0	3	0	0	0	0	0	0
	__	__	__	__	__	__	1	1	NA	NA	NA	10	0	10	0	0	0	0	0	0
Bacteria	__Proteobacteria	__Deltaproteobacteria	__Myxococcales	__Polyangiaceae	__Jahnella	__Jahnella thaxteri	1	1	NR_117461.1	NA	NA	10	0	0	9	0	0	0	0	0
	__	__	__	__	__	__	1	1	NA	NA	NA	5	0	0	0	0	0	13	2	0
	__	__	__	__	__	__	1	1	NA	NA	NA	3	0	11	0	0	0	8	0	0
Bacteria	__Proteobacteria	__Deltaproteobacteria	__Myxococcales	__Labilitrichaceae	__Labilithrix	__Labilithrix luteola	1	1	NR_126182.1	NA	NA	0	20	0	0	0	0	0	0	0
Bacteria	__Acidobacteria	__Acidobacteriia	__Acidobacteriales	__Acidobacteriaceae	__Occallatibacter	__Occallatibacter savannae	1	1	NR_147737.1	NA	NA	0	0	21	0	0	0	0	0	0
Bacteria	__Proteobacteria	__Alphaproteobacteria	__Hyphomicrobiales	__Blastochloridaceae	__Blastochloris	__Blastochloris sulfoviridis	1	1	NR_037121.1	NA	NA	0	0	22	0	0	0	0	0	0
Bacteria	__Proteobacteria	__Betaproteobacteria	__Burkholderiales	__Burkholderiaceae	__Trinickia	__Trinickia diaoshuihuensis	1	1	NR_171504.1	NA	NA	0	0	17	0	0	0	0	0	0
	__	__	__	__	__	__	1	1	NA	NA	NA	0	0	21	0	0	0	0	0	0
Bacteria	__Proteobacteria	__Betaproteobacteria	__Burkholderiales	__Burkholderiaceae	__Trinickia	__Trinickia diaoshuihuensis	1	1	NR_171504.1	NA	NA	0	0	21	0	0	0	0	0	0
Bacteria	__Bacteroidetes	__Bacteroidia	__Bacteroidales	__Lentimicrobiaceae	__Lentimicrobium	__Lentimicrobium saccharophilum	1	1	NR_149795.1	NA	NA	0	0	15	0	0	0	0	5	0
Bacteria	__Proteobacteria	__Betaproteobacteria	__Burkholderiales	__Oxalobacteraceae	__Duganella	__Duganella qianjiadongensis	1	1	NR_170537.1	NA	NA	0	0	0	18	0	0	0	0	0
Bacteria	__Acidobacteria	__Acidobacteriia	__Bryobacterales	__Bryobacteraceae	__Paludibaculum	__Paludibaculum fermentans	1	1	NR_134120.1	NA	NA	0	0	0	16	0	0	0	0	0
Bacteria	__Proteobacteria	__Betaproteobacteria	__Nitrosomonadales	__Gallionellaceae	__Ferriphaselus	__Ferriphaselus amnicola	1	1	NR_114334.1	NA	NA	0	0	0	18	0	0	0	0	0
	__	__	__	__	__	__	1	1	NA	NA	NA	0	0	0	18	0	0	0	0	0
Bacteria	__Proteobacteria	__Alphaproteobacteria	__Rhodospirillales	__Rhodospirillaceae	__Aliidongia	__Aliidongia dinghuensis	1	1	NR_156087.1	NA	NA	0	0	0	16	0	0	0	0	0
Bacteria	__Proteobacteria	__Alphaproteobacteria	__Micropepsales	__Micropepsaceae	__Rhizomicrobium	__Rhizomicrobium palustre	1	1	NR_112186.1	NA	NA	0	0	0	17	0	0	0	0	0
Bacteria	__Proteobacteria	__Oligoflexia	__Oligoflexales	__Oligoflexaceae	__Oligoflexus	__Oligoflexus tunisiensis	1	1	NR_134109.1	NA	NA	0	0	0	5	0	0	9	0	0
Bacteria	__Proteobacteria	__Gammaproteobacteria	__Xanthomonadales	__Rhodanobacteraceae	__Chiayiivirga	__Chiayiivirga flava	1	1	NR_132298.1	NA	NA	0	0	0	8	0	0	0	12	0
Bacteria	__Chloroflexi	__Dehalococcoidia	__	__	__Dehalogenimonas	__Dehalogenimonas lykanthroporepellens	1	1	NR_044550.1	NA	NA	0	0	0	0	19	0	0	0	0
Bacteria	__Firmicutes	__Bacilli	__Bacillales	__Paenibacillaceae	__Cohnella	__Cohnella cellulosilytica	1	1	NR_109310.1	NA	NA	0	0	0	0	18	0	0	0	0
Bacteria	__Bacteroidetes	__Chitinophagia	__Chitinophagales	__Chitinophagaceae	__Flavipsychrobacter	__Flavipsychrobacter stenotrophus	1	1	NR_171478.1	NA	NA	0	0	0	0	12	0	0	0	10
	__	__	__	__	__	__	1	1	NA	NA	NA	0	0	0	0	8	11	0	0	0
Bacteria	__Actinobacteria	__Actinomycetia	__Micromonosporales	__Micromonosporaceae	__Longispora	__Longispora fulva	1	1	NR_112890.1	NA	NA	0	0	0	0	0	19	0	0	0
Bacteria	__Proteobacteria	__Alphaproteobacteria	__Rhodospirillales	__Acetobacteraceae	__Acidisoma	__Acidisoma tundrae	1	1	NR_042705.1	NA	NA	0	0	0	0	0	17	0	0	0
Bacteria	__Acidobacteria	__Vicinamibacteria	__	__Vicinamibacteraceae	__Vicinamibacter	__Vicinamibacter silvestris	1	1	NR_151905.1	NA	NA	0	0	0	0	0	0	20	0	0
	__	__	__	__	__	__	1	1	NA	NA	NA	0	0	0	0	0	0	22	0	0
Bacteria	__Proteobacteria	__Betaproteobacteria	__Nitrosomonadales	__Gallionellaceae	__Ferriphaselus	__Ferriphaselus amnicola	1	1	NR_114334.1	NA	NA	0	0	0	0	0	0	18	0	0
Bacteria	__Proteobacteria	__Betaproteobacteria	__Burkholderiales	__Burkholderiaceae	__Robbsia	__Robbsia andropogonis	1	1	NR_104960.1	NA	NA	0	0	0	0	0	0	20	0	0
Bacteria	__Proteobacteria	__Gammaproteobacteria	__Chromatiales	__Thioprofundaceae	__Thioprofundum	__Thioprofundum lithotrophicum	1	1	NR_112829.1	NA	NA	0	0	0	0	0	0	19	0	0
Bacteria	__Acidobacteria	__Vicinamibacteria	__	__Vicinamibacteraceae	__Vicinamibacter	__Vicinamibacter silvestris	1	1	NR_151905.1	NA	NA	0	0	0	0	0	0	11	9	0
	__	__	__	__	__	__	1	1	NA	NA	NA	0	0	0	0	0	0	8	8	0
Bacteria	__Proteobacteria	__Alphaproteobacteria	__Hyphomicrobiales	__Devosiaceae	__Devosia	__Devosia chinhatensis	1	1	NR_044214.1	NA	NA	0	0	0	0	0	0	0	17	0
Bacteria	__Proteobacteria	__Betaproteobacteria	__Burkholderiales	__Comamonadaceae	__Variovorax	__Variovorax humicola	1	1	NR_149783.1	NA	NA	19	0	0	0	0	0	0	0	0
	__	__	__	__	__	__	1	1	NA	NA	NA	18	0	0	0	0	0	0	0	0
Bacteria	__Proteobacteria	__Gammaproteobacteria	__Xanthomonadales	__Xanthomonadaceae	__Arenimonas	__Arenimonas daechungensis	1	1	NR_109442.1	NA	NA	20	0	0	0	0	0	0	0	0
Bacteria	__Proteobacteria	__Deltaproteobacteria	__Myxococcales	__Polyangiaceae	__Racemicystis	__Racemicystis persica	1	1	NR_156102.1	NA	NA	18	0	0	0	0	0	0	0	0
Bacteria	__Acidobacteria	__Blastocatellia	__Blastocatellales	__Blastocatellaceae	__Stenotrophobacter	__Stenotrophobacter terrae	1	1	NR_146023.1	NA	NA	16	0	0	0	0	0	0	0	0
Bacteria	__Bacteroidetes	__Sphingobacteriia	__Sphingobacteriales	__Sphingobacteriaceae	__Mucilaginibacter	__Mucilaginibacter flavus	1	1	NR_133790.1	NA	NA	11	0	7	0	0	0	0	0	0
Bacteria	__Proteobacteria	__Alphaproteobacteria	__Hyphomicrobiales	__Ancalomicrobiaceae	__Ancalomicrobium	__Ancalomicrobium adetum	1	1	NR_104726.1	NA	NA	7	0	0	0	0	0	11	0	0
Bacteria	__Proteobacteria	__Alphaproteobacteria	__Hyphomicrobiales	__	__Nordella	__Nordella oligomobilis	1	1	NR_114615.1	NA	NA	9	0	0	6	0	0	0	0	0
Bacteria	__Bacteroidetes	__Chitinophagia	__Chitinophagales	__Chitinophagaceae	__Chitinophaga	__Chitinophaga ginsengisegetis	1	1	NR_041486.1	NA	NA	5	0	0	0	0	0	0	14	0
Bacteria	__Bacteroidetes	__Cytophagia	__Cytophagales	__Reichenbachiellaceae	__Reichenbachiella	__Reichenbachiella agariperforans	1	1	NR_024775.1	NA	NA	2	0	16	0	0	0	0	0	0
Bacteria	__Proteobacteria	__Deltaproteobacteria	__Desulfovibrionales	__Desulfonatronaceae	__Desulfonatronum	__Desulfonatronum thiosulfatophilum	1	1	NR_116694.1	NA	NA	0	20	0	0	0	0	0	0	0
Bacteria	__Proteobacteria	__Deltaproteobacteria	__Myxococcales	__Polyangiaceae	__Polyangium	__Polyangium sorediatum	1	1	NR_160536.1	NA	NA	0	21	0	0	0	0	0	0	0
	__	__	__	__	__	__	1	1	NA	NA	NA	0	12	0	5	0	0	0	0	0
Bacteria	__Proteobacteria	__Gammaproteobacteria	__	__	__Acidibacter	__Acidibacter ferrireducens	1	1	NR_126260.1	NA	NA	0	10	0	0	0	0	0	9	0
Bacteria	__Proteobacteria	__Deltaproteobacteria	__Myxococcales	__	__Minicystis	__Minicystis rosea	1	1	NR_134090.1	NA	NA	0	12	0	0	0	0	0	0	9
	__	__	__	__	__	__	1	1	NR_175508.1	NA	NA	0	11	0	7	0	0	0	0	0
Bacteria	__Verrucomicrobia	__Verrucomicrobiae	__Verrucomicrobiales	__Verrucomicrobia subdivision 3	__Limisphaera	__Limisphaera ngatamarikiensis	1	1	NR_134756.1	NA	NA	0	11	0	0	0	0	9	0	0
Bacteria	__Bacteroidetes	__Cytophagia	__Cytophagales	__Fulvivirgaceae	__Ohtaekwangia	__Ohtaekwangia kribbensis	1	1	NR_117436.1	NA	NA	0	11	0	0	0	0	0	10	0
Bacteria	__Firmicutes	__Clostridia	__Eubacteriales	__Clostridiaceae	__Alkaliphilus	__Alkaliphilus metalliredigens	1	1	NR_074633.1	NA	NA	0	9	0	0	0	3	0	5	0
Bacteria	__Proteobacteria	__Alphaproteobacteria	__Caulobacterales	__Caulobacteraceae	__Phenylobacterium	__Phenylobacterium lituiforme	1	1	NR_029117.1	NA	NA	0	10	0	0	0	0	9	0	0
	__	__	__	__	__	__	1	1	NA	NA	NA	0	8	0	11	0	0	0	0	0
Bacteria	__Proteobacteria	__Deltaproteobacteria	__Myxococcales	__Kofleriaceae	__Kofleria	__Kofleria flava	1	1	NR_041981.1	NA	NA	0	6	0	7	0	0	6	0	0
	__	__	__	__	__	__	1	1	NA	NA	NA	0	4	0	0	0	0	6	6	0
Bacteria	__Bacteroidetes	__Chitinophagia	__Chitinophagales	__Chitinophagaceae	__Parafilimonas	__Parafilimonas terrae	1	1	NR_134123.1	NA	NA	0	0	21	0	0	0	0	0	0
Bacteria	__Verrucomicrobia	__Opitutae	__Opitutales	__Opitutaceae	__Opitutus	__Opitutus terrae	1	1	NR_028890.1	NA	NA	0	0	20	0	0	0	0	0	0
Bacteria	__Bacteroidetes	__Sphingobacteriia	__Sphingobacteriales	__Sphingobacteriaceae	__Mucilaginibacter	__Mucilaginibacter frigoritolerans	1	1	NR_116979.1	NA	NA	0	0	21	0	0	0	0	0	0
Bacteria	__Bacteroidetes	__Sphingobacteriia	__Sphingobacteriales	__Sphingobacteriaceae	__Solitalea	__Solitalea koreensis	1	1	NR_044568.1	NA	NA	0	0	21	0	0	0	0	0	0
Bacteria	__Acidobacteria	__Acidobacteriia	__Acidobacteriales	__Acidobacteriaceae	__Acidobacterium	__Acidobacterium ailaaui	1	1	NR_153719.1	NA	NA	0	0	0	14	0	0	0	0	0
Bacteria	__Proteobacteria	__Alphaproteobacteria	__Holosporales	__Caedimonadaceae	__Caedimonas	__Caedimonas varicaedens	1	1	NG_041959.1	NA	NA	0	0	0	15	0	0	0	0	0
Bacteria	__Chlamydiae	__Chlamydiia	__Parachlamydiales	__Simkaniaceae	__Simkania	__Simkania negevensis	1	1	NR_074932.1	NA	NA	0	0	0	17	0	0	0	0	0
	__	__	__	__	__	__	1	1	NA	NA	NA	0	0	0	11	0	0	0	0	0
	__	__	__	__	__	__	1	1	NA	NA	NA	0	0	0	11	0	0	0	4	0
Bacteria	__Bacteroidetes	__Cytophagia	__Cytophagales	__Fulvivirgaceae	__Chryseolinea	__Chryseolinea soli	1	1	NR_165708.1	NA	NA	0	0	0	4	0	5	0	0	10
Bacteria	__Proteobacteria	__Alphaproteobacteria	__Rhodospirillales	__Acetobacteraceae	__Rhodopila	__Rhodopila globiformis	1	1	NR_037120.1	NA	NA	0	0	0	0	16	0	0	0	0
Bacteria	__Bacteroidetes	__Chitinophagia	__Chitinophagales	__Chitinophagaceae	__Compostibacter	__Compostibacter hankyongensis	1	1	NR_151975.1	NA	NA	0	0	0	0	20	0	0	0	0
Bacteria	__Actinobacteria	__Actinomycetia	__Jatrophihabitantales	__Jatrophihabitantaceae	__Jatrophihabitans	__Jatrophihabitans soli	1	1	NR_135866.1	NA	NA	0	0	0	0	15	0	0	0	0
Bacteria	__Proteobacteria	__Alphaproteobacteria	__Rhodospirillales	__Azospirillaceae	__Azospirillum	__Azospirillum soli	1	1	NR_145884.1	NA	NA	0	0	0	0	12	8	0	0	0
Bacteria	__Proteobacteria	__Alphaproteobacteria	__Hyphomicrobiales	__Xanthobacteraceae	__Pseudolabrys	__Pseudolabrys taiwanensis	1	1	NR_043515.1	NA	NA	0	0	0	0	0	15	0	0	0
	__	__	__	__	__	__	1	1	NA	NA	NA	0	0	0	0	0	15	0	0	0
Bacteria	__Gemmatimonadetes	__Longimicrobia	__Longimicrobiales	__Longimicrobiaceae	__Longimicrobium	__Longimicrobium terrae	1	1	NR_149251.1	NA	NA	0	0	0	0	0	15	0	0	0
Bacteria	__Chlamydiae	__Chlamydiia	__Parachlamydiales	__Simkaniaceae	__Simkania	__Simkania negevensis	1	1	NR_074932.1	NA	NA	0	0	0	0	0	10	4	4	0
Bacteria	__Proteobacteria	__Alphaproteobacteria	__Hyphomicrobiales	__Methylocystaceae	__Methylosinus	__Methylosinus trichosporium	1	1	NR_112024.1	NA	NA	0	0	0	0	0	5	11	0	0
Bacteria	__Proteobacteria	__Alphaproteobacteria	__Sphingomonadales	__Erythrobacteraceae	__Paraurantiacibacter	__Paraurantiacibacter namhicola	1	1	NR_116858.1	NA	NA	0	0	0	0	0	5	15	0	0
Bacteria	__Acidobacteria	__Acidobacteriia	__Bryobacterales	__Bryobacteraceae	__Paludibaculum	__Paludibaculum fermentans	1	1	NR_134120.1	NA	NA	0	0	0	0	0	0	20	0	0
	__	__	__	__	__	__	1	1	NA	NA	NA	0	0	0	0	0	0	20	0	0
	__	__	__	__	__	__	1	1	NA	NA	NA	0	0	0	0	0	0	13	5	0
	__	__	__	__	__	__	1	1	NA	NA	NA	0	0	0	0	0	0	0	17	0
Bacteria	__Acidobacteria	__Acidobacteriia	__Bryobacterales	__Bryobacteraceae	__Paludibaculum	__Paludibaculum fermentans	1	1	NR_134120.1	NA	NA	0	0	0	0	0	0	0	0	21
	__	__	__	__	__	__	1	1	NA	NA	NA	14	0	0	0	0	0	0	0	0
Bacteria	__Proteobacteria	__Alphaproteobacteria	__Hyphomicrobiales	__Hyphomicrobiaceae	__Rhodomicrobium	__Rhodomicrobium lacus	1	1	NR_170479.1	NA	NA	16	0	0	0	0	0	0	0	0
Bacteria	__Verrucomicrobia	__Verrucomicrobiae	__Verrucomicrobiales	__Verrucomicrobia subdivision 3	__Limisphaera	__Limisphaera ngatamarikiensis	1	1	NR_134756.1	NA	NA	19	0	0	0	0	0	0	0	0
Bacteria	__Proteobacteria	__Alphaproteobacteria	__Sphingomonadales	__Sphingomonadaceae	__Novosphingobium	__Novosphingobium lentum	1	1	NR_042056.1	NA	NA	17	0	0	0	0	0	0	0	0
Bacteria	__Cyanobacteria	__	__Pleurocapsales	__Xenococcaceae	__Foliisarcina	__Foliisarcina bertiogensis	1	1	NR_148664.1	NA	NA	20	0	0	0	0	0	0	0	0
Bacteria	__Bacteroidetes	__Sphingobacteriia	__Sphingobacteriales	__Sphingobacteriaceae	__Solitalea	__Solitalea koreensis	1	1	NR_044568.1	NA	NA	17	0	0	0	0	0	0	0	0
Bacteria	__Acidobacteria	__Vicinamibacteria	__	__Vicinamibacteraceae	__Vicinamibacter	__Vicinamibacter silvestris	1	1	NR_151905.1	NA	NA	17	0	0	0	0	0	0	0	0
	__	__	__	__	__	__	1	1	NA	NA	NA	11	0	0	0	0	0	4	0	0
Bacteria	__Verrucomicrobia	__Opitutae	__Opitutales	__Opitutaceae	__Lacunisphaera	__Lacunisphaera limnophila	1	1	NR_146349.1	NA	NA	0	17	0	0	0	0	0	0	0
Bacteria	__Proteobacteria	__Gammaproteobacteria	__Nevskiales	__Steroidobacteraceae	__Steroidobacter	__Steroidobacter denitrificans	1	1	NR_044309.1	NA	NA	0	20	0	0	0	0	0	0	0
Bacteria	__Proteobacteria	__Betaproteobacteria	__Burkholderiales	__Comamonadaceae	__Variovorax	__Variovorax robiniae	1	1	NR_169353.1	NA	NA	0	17	0	0	0	0	0	0	0
Bacteria	__Proteobacteria	__Alphaproteobacteria	__Rickettsiales	__Anaplasmataceae	__Anaplasma	__Anaplasma odocoilei	1	1	NR_118489.1	NA	NA	0	13	0	0	0	0	0	4	0
Bacteria	__Proteobacteria	__Deltaproteobacteria	__Myxococcales	__Polyangiaceae	__Polyangium	__Polyangium spumosum	1	1	NR_160537.1	NA	NA	0	10	0	0	0	8	0	0	0
Bacteria	__Bacteroidetes	__Chitinophagia	__Chitinophagales	__Chitinophagaceae	__Nemorincola	__Nemorincola caseinilytica	1	1	NR_159327.1	NA	NA	0	7	0	0	0	0	0	10	0
Bacteria	__Proteobacteria	__Betaproteobacteria	__Burkholderiales	__Alcaligenaceae	__Paralcaligenes	__Paralcaligenes ginsengisoli	1	1	NR_148318.1	NA	NA	0	0	19	0	0	0	0	0	0
Bacteria	__Actinobacteria	__Acidimicrobiia	__Acidimicrobiales	__Iamiaceae	__Actinomarinicola	__Actinomarinicola tropica	1	1	NR_171428.1	NA	NA	0	0	0	13	0	0	0	0	0
Bacteria	__Actinobacteria	__Acidimicrobiia	__Acidimicrobiales	__Iamiaceae	__Rhabdothermincola	__Rhabdothermincola sediminis	1	1	NR_173681.1	NA	NA	0	0	0	11	0	0	0	0	0
	__	__	__	__	__	__	1	1	NA	NA	NA	0	0	0	15	0	0	0	0	0
Bacteria	__Acidobacteria	__Vicinamibacteria	__	__Vicinamibacteraceae	__Vicinamibacter	__Vicinamibacter silvestris	1	1	NR_151905.1	NA	NA	0	0	0	14	0	0	0	0	0
Bacteria	__Proteobacteria	__Deltaproteobacteria	__Myxococcales	__Polyangiaceae	__Racemicystis	__Racemicystis persica	1	1	NR_156102.1	NA	NA	0	0	0	16	0	0	0	0	0
Bacteria	__Proteobacteria	__Betaproteobacteria	__Burkholderiales	__Comamonadaceae	__Ramlibacter	__Ramlibacter monticola	1	1	NR_159166.1	NA	NA	0	0	0	13	0	0	0	0	0
Bacteria	__Bacteroidetes	__Sphingobacteriia	__Sphingobacteriales	__Sphingobacteriaceae	__Solitalea	__Solitalea canadensis	1	1	NR_040906.1	NA	NA	0	0	0	4	0	0	0	11	0
Bacteria	__Bacteroidetes	__Flavobacteriia	__Flavobacteriales	__Flavobacteriaceae	__Arenibacter	__Arenibacter algicola	1	1	NR_116561.1	NA	NA	0	0	0	3	0	0	0	14	0
Bacteria	__Proteobacteria	__Gammaproteobacteria	__Legionellales	__Coxiellaceae	__Aquicella	__Aquicella siphonis	1	1	NR_025764.1	NA	NA	0	0	0	4	0	6	0	0	7
Bacteria	__Actinobacteria	__Actinomycetia	__Streptosporangiales	__Streptosporangiaceae	__Microbispora	__Microbispora bryophytorum	1	1	NR_134769.1	NA	NA	0	0	0	0	9	0	0	0	7
	__	__	__	__	__	__	1	1	NA	NA	NA	0	0	0	0	10	8	0	0	0
Bacteria	__Bacteroidetes	__Sphingobacteriia	__Sphingobacteriales	__Sphingobacteriaceae	__Mucilaginibacter	__Mucilaginibacter formosus	1	1	NR_164933.1	NA	NA	0	0	0	0	4	0	0	11	0
Bacteria	__Bacteroidetes	__Cytophagia	__Cytophagales	__Fulvivirgaceae	__Ohtaekwangia	__Ohtaekwangia koreensis	1	1	NR_117435.1	NA	NA	0	0	0	0	0	15	0	0	0
Bacteria	__Proteobacteria	__Alphaproteobacteria	__Hyphomicrobiales	__Kaistiaceae	__Bauldia	__Bauldia consociata	1	1	NR_044600.1	NA	NA	0	0	0	0	0	14	0	0	0
Bacteria	__Proteobacteria	__Alphaproteobacteria	__Rhodospirillales	__Rhodospirillaceae	__Haematospirillum	__Haematospirillum jordaniae	1	1	NR_145528.1	NA	NA	0	0	0	0	0	13	0	0	0
Bacteria	__Planctomycetes	__Phycisphaerae	__Tepidisphaerales	__Tepidisphaeraceae	__Tepidisphaera	__Tepidisphaera mucosa	1	1	NR_148582.1	NA	NA	0	0	0	0	0	4	5	7	0
	__	__	__	__	__	__	1	1	NA	NA	NA	0	0	0	0	0	5	6	6	0
Bacteria	__Verrucomicrobia	__Opitutae	__Opitutales	__Opitutaceae	__Lacunisphaera	__Lacunisphaera limnophila	1	1	NR_146349.1	NA	NA	0	0	0	0	0	0	20	0	0
Bacteria	__Actinobacteria	__Thermoleophilia	__Solirubrobacterales	__Conexibacteraceae	__Conexibacter	__Conexibacter arvalis	1	1	NR_113264.1	NA	NA	0	0	0	0	0	0	20	0	0
Bacteria	__Chlamydiae	__Chlamydiia	__Parachlamydiales	__Simkaniaceae	__Simkania	__Simkania negevensis	1	1	NR_074932.1	NA	NA	0	0	0	0	0	0	6	10	0
	__	__	__	__	__	__	1	1	NA	NA	NA	0	0	0	0	0	0	0	16	0
Bacteria	__Proteobacteria	__Alphaproteobacteria	__Rhodospirillales	__Acetobacteraceae	__Acidibrevibacterium	__Acidibrevibacterium fodinaquatile	1	1	NR_164619.1	NA	NA	0	0	0	0	0	0	0	19	0
Bacteria	__Chloroflexi	__Dehalococcoidia	__	__	__Dehalogenimonas	__Dehalogenimonas lykanthroporepellens	1	1	NR_044550.1	NA	NA	0	0	0	0	0	0	0	17	0
	__	__	__	__	__	__	1	1	NA	NA	NA	0	0	0	0	0	0	0	0	20
Bacteria	__Proteobacteria	__Alphaproteobacteria	__Caulobacterales	__Caulobacteraceae	__Caulobacter	__Caulobacter mirabilis	1	1	NR_041964.1	NA	NA	0	0	0	0	0	0	0	0	20
Bacteria	__Actinobacteria	__Actinomycetia	__Streptomycetales	__Streptomycetaceae	__Streptomyces	__Streptomyces urticae	1	1	NR_164909.1	NA	NA	17	0	0	0	0	0	0	0	0
Bacteria	__Acidobacteria	__Blastocatellia	__Blastocatellales	__Blastocatellaceae	__Blastocatella	__Blastocatella fastidiosa	1	1	NR_118350.1	NA	NA	15	0	0	0	0	0	0	0	0
Bacteria	__Bacteroidetes	__Cytophagia	__Cytophagales	__Fulvivirgaceae	__Chryseolinea	__Chryseolinea soli	1	1	NR_165708.1	NA	NA	13	0	0	0	0	0	0	0	0
	__	__	__	__	__	__	1	1	NA	NA	NA	15	0	0	0	0	0	0	0	0
Bacteria	__Proteobacteria	__Deltaproteobacteria	__Myxococcales	__Phaselicystidaceae	__Phaselicystis	__Phaselicystis flava	1	1	NR_044523.1	NA	NA	15	0	0	0	0	0	0	0	0
Bacteria	__Proteobacteria	__Alphaproteobacteria	__Hyphomicrobiales	__Rhizobiaceae	__Rhizobium	__Rhizobium borbori	1	1	NR_115955.1	NA	NA	18	0	0	0	0	0	0	0	0
Bacteria	__Bacteroidetes	__Cytophagia	__Cytophagales	__Fulvivirgaceae	__Chryseolinea	__Chryseolinea serpens	1	1	NR_108511.1	NA	NA	15	0	0	0	0	0	0	0	0
Bacteria	__Bacteroidetes	__Sphingobacteriia	__Sphingobacteriales	__Sphingobacteriaceae	__Mucilaginibacter	__Mucilaginibacter terrae	1	1	NR_158094.1	NA	NA	17	0	0	0	0	0	0	0	0
Bacteria	__Bacteroidetes	__Cytophagia	__Cytophagales	__Fulvivirgaceae	__Chryseolinea	__Chryseolinea soli	1	1	NR_165708.1	NA	NA	15	0	0	0	0	0	0	0	0
Bacteria	__Chlamydiae	__Chlamydiia	__Parachlamydiales	__Simkaniaceae	__Simkania	__Simkania negevensis	1	1	NR_074932.1	NA	NA	12	0	6	0	0	0	0	0	0
Bacteria	__Bacteroidetes	__Sphingobacteriia	__Sphingobacteriales	__Sphingobacteriaceae	__Mucilaginibacter	__Mucilaginibacter polysacchareus	1	1	NR_109019.1	NA	NA	8	0	0	0	0	0	0	0	8
Bacteria	__Bacteroidetes	__Chitinophagia	__Chitinophagales	__Chitinophagaceae	__Rurimicrobium	__Rurimicrobium arvi	1	1	NR_159218.1	NA	NA	0	18	0	0	0	0	0	0	0
Bacteria	__Acidobacteria	__Vicinamibacteria	__	__Vicinamibacteraceae	__Vicinamibacter	__Vicinamibacter silvestris	1	1	NR_151905.1	NA	NA	0	18	0	0	0	0	0	0	0
Bacteria	__Proteobacteria	__Deltaproteobacteria	__Myxococcales	__Polyangiaceae	__Racemicystis	__Racemicystis persica	1	1	NR_156102.1	NA	NA	0	19	0	0	0	0	0	0	0
Bacteria	__Acidobacteria	__Blastocatellia	__Blastocatellales	__Pyrinomonadaceae	__Brevitalea	__Brevitalea aridisoli	1	1	NR_151987.1	NA	NA	0	17	0	0	0	0	0	0	0
	__	__	__	__	__	__	1	1	NA	NA	NA	0	18	0	0	0	0	0	0	0
Bacteria	__Proteobacteria	__Alphaproteobacteria	__Micropepsales	__Micropepsaceae	__Rhizomicrobium	__Rhizomicrobium palustre	1	1	NR_112186.1	NA	NA	0	18	0	0	0	0	0	0	0
Bacteria	__Bacteroidetes	__Bacteroidia	__Marinilabiliales	__Marinilabiliaceae	__Geofilum	__Geofilum rhodophaeum	1	1	NR_158091.1	NA	NA	0	18	0	0	0	0	0	0	0
Bacteria	__Proteobacteria	__Gammaproteobacteria	__Chromatiales	__Ectothiorhodospiraceae	__Thioalbus	__Thioalbus denitrificans	1	1	NR_122087.1	NA	NA	0	17	0	0	0	0	0	0	0
	__	__	__	__	__	__	1	1	NA	NA	NA	0	19	0	0	0	0	0	0	0
Bacteria	__Bacteroidetes	__Cytophagia	__Cytophagales	__Reichenbachiellaceae	__Marinoscillum	__Marinoscillum pacificum	1	1	NR_043917.1	NA	NA	0	9	0	0	0	7	0	0	0
Bacteria	__Bacteroidetes	__Sphingobacteriia	__Sphingobacteriales	__Sphingobacteriaceae	__Mucilaginibacter	__Mucilaginibacter formosus	1	1	NR_164933.1	NA	NA	0	6	0	0	0	0	12	0	0
Bacteria	__Proteobacteria	__Alphaproteobacteria	__Rhodospirillales	__Thalassospiraceae	__Magnetospira	__Magnetospira thiophila	1	1	NR_116475.1	NA	NA	0	4	0	8	0	0	5	0	0
Bacteria	__Proteobacteria	__Alphaproteobacteria	__Rhodospirillales	__Azospirillaceae	__Nitrospirillum	__Nitrospirillum amazonense	1	1	NR_104981.1	NA	NA	0	4	0	0	0	0	12	3	0
	__	__	__	__	__	__	1	1	NA	NA	NA	0	3	0	8	0	8	0	0	0
Bacteria	__Proteobacteria	__Alphaproteobacteria	__Caulobacterales	__Caulobacteraceae	__Caulobacter	__Caulobacter profundus	1	1	NR_133716.1	NA	NA	0	0	18	0	0	0	0	0	0
Bacteria	__Bacteroidetes	__Chitinophagia	__Chitinophagales	__Chitinophagaceae	__Flavisolibacter	__Flavisolibacter galbus	1	1	NR_164980.1	NA	NA	0	0	6	0	0	3	0	6	0
Bacteria	__Proteobacteria	__Alphaproteobacteria	__Hyphomicrobiales	__Blastochloridaceae	__Blastochloris	__Blastochloris viridis	1	1	NR_117911.1	NA	NA	0	0	0	14	0	0	0	0	0
Bacteria	__Proteobacteria	__Alphaproteobacteria	__Caulobacterales	__Caulobacteraceae	__Caulobacter	__Caulobacter mirabilis	1	1	NR_041964.1	NA	NA	0	0	0	14	0	0	0	0	0
Bacteria	__Verrucomicrobia	__Spartobacteria	__Chthoniobacterales	__Chthoniobacteraceae	__Chthoniobacter	__Chthoniobacter flavus	1	1	NR_115225.1	NA	NA	0	0	0	17	0	0	0	0	0
Bacteria	__Actinobacteria	__Rubrobacteria	__Gaiellales	__Gaiellaceae	__Gaiella	__Gaiella occulta	1	1	NR_118138.1	NA	NA	0	0	0	12	0	0	0	0	0
Bacteria	__Proteobacteria	__Alphaproteobacteria	__Hyphomicrobiales	__Brucellaceae	__Brucella	__Brucella ciceri	1	1	NR_115819.1	NA	NA	0	0	0	14	0	0	0	0	0
Bacteria	__Proteobacteria	__Betaproteobacteria	__Rhodocyclales	__Zoogloeaceae	__Azoarcus	__Azoarcus olearius	1	1	NR_108183.1	NA	NA	0	0	0	16	0	0	0	0	0
Bacteria	__Proteobacteria	__Deltaproteobacteria	__Myxococcales	__Sandaracinaceae	__Sandaracinus	__Sandaracinus amylolyticus	1	1	NR_118001.1	NA	NA	0	0	0	12	0	0	0	0	0
	__	__	__	__	__	__	1	1	NA	NA	NA	0	0	0	14	0	0	0	0	0
Bacteria	__Verrucomicrobia	__Verrucomicrobiae	__Verrucomicrobiales	__Verrucomicrobia subdivision 3	__Limisphaera	__Limisphaera ngatamarikiensis	1	1	NR_134756.1	NA	NA	0	0	0	9	0	0	0	5	4
Bacteria	__Proteobacteria	__Betaproteobacteria	__Rhodocyclales	__Rhodocyclaceae	__Aromatoleum	__Aromatoleum toluclasticum	1	1	NR_024970.1	NA	NA	0	0	0	5	3	0	0	8	0
Bacteria	__Bacteroidetes	__Chitinophagia	__Chitinophagales	__Chitinophagaceae	__Taibaiella	__Taibaiella chishuiensis	1	1	NR_133875.1	NA	NA	0	0	0	0	15	0	0	0	0
Bacteria	__Proteobacteria	__Alphaproteobacteria	__Rhodospirillales	__Rhodospirillaceae	__Haematospirillum	__Haematospirillum jordaniae	1	1	NR_145528.1	NA	NA	0	0	0	0	16	0	0	0	0
Bacteria	__Verrucomicrobia	__Verrucomicrobiae	__Verrucomicrobiales	__Verrucomicrobia subdivision 3	__Limisphaera	__Limisphaera ngatamarikiensis	1	1	NR_134756.1	NA	NA	0	0	0	0	16	0	0	0	0
Bacteria	__Proteobacteria	__Betaproteobacteria	__Burkholderiales	__Alcaligenaceae	__Paralcaligenes	__Paralcaligenes ginsengisoli	1	1	NR_148318.1	NA	NA	0	0	0	0	15	0	0	0	0
Bacteria	__Bacteroidetes	__Chitinophagia	__Chitinophagales	__Chitinophagaceae	__Ilyomonas	__Ilyomonas limi	1	1	NR_164990.1	NA	NA	0	0	0	0	10	5	0	0	0
Bacteria	__Bacteroidetes	__Sphingobacteriia	__Sphingobacteriales	__Sphingobacteriaceae	__Mucilaginibacter	__Mucilaginibacter frigoritolerans	1	1	NR_116979.1	NA	NA	0	0	0	0	6	0	0	0	11
Bacteria	__Verrucomicrobia	__Opitutae	__Opitutales	__Opitutaceae	__Opitutus	__Opitutus terrae	1	1	NR_028890.1	NA	NA	0	0	0	0	0	9	0	0	0
Bacteria	__Proteobacteria	__Alphaproteobacteria	__Micropepsales	__Micropepsaceae	__Rhizomicrobium	__Rhizomicrobium palustre	1	1	NR_112186.1	NA	NA	0	0	0	0	0	7	0	9	0
	__	__	__	__	__	__	1	1	NA	NA	NA	0	0	0	0	0	6	12	0	0
Bacteria	__Bacteroidetes	__Sphingobacteriia	__Sphingobacteriales	__Sphingobacteriaceae	__Mucilaginibacter	__Mucilaginibacter frigoritolerans	1	1	NR_116979.1	NA	NA	0	0	0	0	0	4	0	0	14
Bacteria	__Gemmatimonadetes	__Longimicrobia	__Longimicrobiales	__Longimicrobiaceae	__Longimicrobium	__Longimicrobium terrae	1	1	NR_149251.1	NA	NA	0	0	0	0	0	0	17	0	0
Bacteria	__Proteobacteria	__Alphaproteobacteria	__Rhodospirillales	__Rhodospirillaceae	__Aliidongia	__Aliidongia dinghuensis	1	1	NR_156087.1	NA	NA	0	0	0	0	0	0	17	0	0
Bacteria	__Proteobacteria	__Betaproteobacteria	__Nitrosomonadales	__Nitrosomonadaceae	__Nitrosospira	__Nitrosospira tenuis	1	1	NR_114773.1	NA	NA	0	0	0	0	0	0	16	0	0
	__	__	__	__	__	__	1	1	NR_174216.1	NA	NA	0	0	0	0	0	0	18	0	0
	__	__	__	__	__	__	1	1	NA	NA	NA	0	0	0	0	0	0	18	0	0
	__	__	__	__	__	__	1	1	NA	NA	NA	0	0	0	0	0	0	16	0	0
Bacteria	__Gemmatimonadetes	__Gemmatimonadetes	__Gemmatimonadales	__Gemmatimonadaceae	__Gemmatimonas	__Gemmatimonas aurantiaca	1	1	NR_074708.2	NA	NA	0	0	0	0	0	0	0	16	0
	__	__	__	__	__	__	1	1	NA	NA	NA	0	0	0	0	0	0	0	12	4
Bacteria	__Proteobacteria	__Alphaproteobacteria	__Rhodospirillales	__Rhodospirillaceae	__Aliidongia	__Aliidongia dinghuensis	1	1	NR_156087.1	NA	NA	0	0	0	0	0	0	0	11	6
Bacteria	__Proteobacteria	__Betaproteobacteria	__Burkholderiales	__Comamonadaceae	__Pelomonas	__Pelomonas aquatica	1	1	NR_042614.1	NA	NA	0	0	0	0	0	0	0	0	19
Bacteria	__Proteobacteria	__Alphaproteobacteria	__Rhodospirillales	__Rhodospirillaceae	__Ferrovibrio	__Ferrovibrio xuzhouensis	1	1	NR_145543.1	NA	NA	0	0	0	0	0	0	0	0	19
Bacteria	__Verrucomicrobia	__Opitutae	__Opitutales	__Opitutaceae	__Lacunisphaera	__Lacunisphaera anatis	1	1	NR_146377.1	NA	NA	14	0	0	0	0	0	0	0	0
Bacteria	__Proteobacteria	__Alphaproteobacteria	__Hyphomicrobiales	__Hyphomicrobiaceae	__Pedomicrobium	__Pedomicrobium manganicum	1	1	NR_104841.1	NA	NA	14	0	0	0	0	0	0	0	0
Bacteria	__Bacteroidetes	__Chitinophagia	__Chitinophagales	__Chitinophagaceae	__Flavipsychrobacter	__Flavipsychrobacter stenotrophus	1	1	NR_171478.1	NA	NA	16	0	0	0	0	0	0	0	0
	__	__	__	__	__	__	1	1	NR_175421.1	NA	NA	12	0	0	0	0	0	0	0	0
	__	__	__	__	__	__	1	1	NR_175508.1	NA	NA	15	0	0	0	0	0	0	0	0
Bacteria	__Verrucomicrobia	__Verrucomicrobiae	__Verrucomicrobiales	__Verrucomicrobia subdivision 3	__Limisphaera	__Limisphaera ngatamarikiensis	1	1	NR_134756.1	NA	NA	14	0	0	0	0	0	0	0	0
Bacteria	__Acidobacteria	__Vicinamibacteria	__	__Vicinamibacteraceae	__Vicinamibacter	__Vicinamibacter silvestris	1	1	NR_151905.1	NA	NA	14	0	0	0	0	0	0	0	0
Bacteria	__Bacteroidetes	__Sphingobacteriia	__Sphingobacteriales	__Sphingobacteriaceae	__Pedobacter	__Pedobacter silvilitoris	1	1	NR_134787.1	NA	NA	16	0	0	0	0	0	0	0	0
Bacteria	__Armatimonadetes	__Fimbriimonadia	__Fimbriimonadales	__Fimbriimonadaceae	__Fimbriimonas	__Fimbriimonas ginsengisoli	1	1	NR_121726.1	NA	NA	17	0	0	0	0	0	0	0	0
Bacteria	__Proteobacteria	__Gammaproteobacteria	__	__	__Acidibacter	__Acidibacter ferrireducens	1	1	NR_126260.1	NA	NA	14	0	0	0	0	0	0	0	0
Bacteria	__Verrucomicrobia	__Terrimicrobia	__Terrimicrobiales	__Terrimicrobiaceae	__Terrimicrobium	__Terrimicrobium sacchariphilum	1	1	NR_133878.1	NA	NA	17	0	0	0	0	0	0	0	0
	__	__	__	__	__	__	1	1	NA	NA	NA	15	0	0	0	0	0	0	0	0
Bacteria	__Gemmatimonadetes	__Gemmatimonadetes	__Gemmatimonadales	__Gemmatimonadaceae	__Gemmatimonas	__Gemmatimonas phototrophica	1	1	NR_136770.1	NA	NA	12	0	0	0	0	0	0	0	0
Bacteria	__Acidobacteria	__Acidobacteriia	__Bryobacterales	__Bryobacteraceae	__Bryobacter	__Bryobacter aggregatus	1	1	NR_114981.1	NA	NA	15	0	0	0	0	0	0	0	0
Bacteria	__Verrucomicrobia	__Spartobacteria	__Chthoniobacterales	__Chthoniobacteraceae	__Chthoniobacter	__Chthoniobacter flavus	1	1	NR_115225.1	NA	NA	10	0	0	0	0	0	0	0	0
Bacteria	__Actinobacteria	__Acidimicrobiia	__Acidimicrobiales	__Iamiaceae	__Actinomarinicola	__Actinomarinicola tropica	1	1	NR_171428.1	NA	NA	17	0	0	0	0	0	0	0	0
Bacteria	__Proteobacteria	__Gammaproteobacteria	__Pseudomonadales	__Pseudomonadaceae	__Entomomonas	__Entomomonas moraniae	1	1	NR_170488.1	NA	NA	12	0	0	0	0	0	0	0	0
Bacteria	__Proteobacteria	__Deltaproteobacteria	__Myxococcales	__Archangiaceae	__Vitiosangium	__Vitiosangium cumulatum	1	1	NR_156939.1	NA	NA	16	0	0	0	0	0	0	0	0
Bacteria	__Proteobacteria	__Deltaproteobacteria	__Myxococcales	__Phaselicystidaceae	__Phaselicystis	__Phaselicystis flava	1	1	NR_044523.1	NA	NA	14	0	0	0	0	0	0	0	0
	__	__	__	__	__	__	1	1	NA	NA	NA	10	0	0	0	0	0	6	0	0
Bacteria	__Proteobacteria	__Deltaproteobacteria	__Myxococcales	__Sandaracinaceae	__Sandaracinus	__Sandaracinus amylolyticus	1	1	NR_118001.1	NA	NA	7	5	0	0	0	0	4	0	0
Bacteria	__Proteobacteria	__Alphaproteobacteria	__Sphingomonadales	__Sphingomonadaceae	__Rhizorhabdus	__Rhizorhabdus dicambivorans	1	1	NR_151992.1	NA	NA	0	17	0	0	0	0	0	0	0
Bacteria	__Proteobacteria	__Deltaproteobacteria	__Myxococcales	__Phaselicystidaceae	__Phaselicystis	__Phaselicystis flava	1	1	NR_044523.1	NA	NA	0	14	0	0	0	0	0	0	0
Bacteria	__Bacteroidetes	__Chitinophagia	__Chitinophagales	__Chitinophagaceae	__Terrimonas	__Terrimonas rhizosphaerae	1	1	NR_156069.1	NA	NA	0	18	0	0	0	0	0	0	0
Bacteria	__Proteobacteria	__Gammaproteobacteria	__Xanthomonadales	__Xanthomonadaceae	__Arenimonas	__Arenimonas daechungensis	1	1	NR_109442.1	NA	NA	0	8	0	0	0	0	8	0	0
Bacteria	__Proteobacteria	__Deltaproteobacteria	__Myxococcales	__Archangiaceae	__Archangium	__Archangium minus	1	1	NR_125514.1	NA	NA	0	4	0	4	0	6	0	0	0
Bacteria	__Acidobacteria	__Acidobacteriia	__Bryobacterales	__Bryobacteraceae	__Paludibaculum	__Paludibaculum fermentans	1	1	NR_134120.1	NA	NA	0	0	18	0	0	0	0	0	0
Bacteria	__Actinobacteria	__Acidimicrobiia	__Acidimicrobiales	__Iamiaceae	__Rhabdothermincola	__Rhabdothermincola sediminis	1	1	NR_173681.1	NA	NA	0	0	16	0	0	0	0	0	0
Bacteria	__Proteobacteria	__Deltaproteobacteria	__Myxococcales	__Phaselicystidaceae	__Phaselicystis	__Phaselicystis flava	1	1	NR_044523.1	NA	NA	0	0	18	0	0	0	0	0	0
	__	__	__	__	__	__	1	1	NA	NA	NA	0	0	17	0	0	0	0	0	0
	__	__	__	__	__	__	1	1	NA	NA	NA	0	0	18	0	0	0	0	0	0
Bacteria	__Proteobacteria	__Alphaproteobacteria	__Sphingomonadales	__Sphingomonadaceae	__Sphingomonas	__Sphingomonas agri	1	1	NR_159163.1	NA	NA	0	0	16	0	0	0	0	0	0
	__	__	__	__	__	__	1	1	NA	NA	NA	0	0	7	0	0	6	0	0	0
Bacteria	__Fibrobacteres	__Fibrobacteria	__Fibrobacterales	__Fibrobacteraceae	__Fibrobacter	__Fibrobacter succinogenes	1	1	NR_074123.1	NA	NA	0	0	0	16	0	0	0	0	0
Bacteria	__Proteobacteria	__Alphaproteobacteria	__Hyphomicrobiales	__Reyranellaceae	__Reyranella	__Reyranella soli	1	1	NR_109674.1	NA	NA	0	0	0	12	0	0	0	0	0
Bacteria	__Bacteroidetes	__Chitinophagia	__Chitinophagales	__Chitinophagaceae	__Flavitalea	__Flavitalea antarctica	1	1	NR_157626.1	NA	NA	0	0	0	14	0	0	0	0	0
Bacteria	__Proteobacteria	__Alphaproteobacteria	__Hyphomonadales	__Hyphomonadaceae	__Asprobacter	__Asprobacter aquaticus	1	1	NR_159164.1	NA	NA	0	0	0	12	0	0	0	0	0
Bacteria	__Proteobacteria	__Alphaproteobacteria	__Hyphomicrobiales	__Rhizobiaceae	__Rhizobium	__Rhizobium straminoryzae	1	1	NR_126295.1	NA	NA	0	0	0	14	0	0	0	0	0
Bacteria	__Proteobacteria	__Gammaproteobacteria	__Chromatiales	__Ectothiorhodospiraceae	__Thioalkalivibrio	__Thioalkalivibrio nitratireducens	1	1	NR_102486.1	NA	NA	0	0	0	17	0	0	0	0	0
Bacteria	__Proteobacteria	__Gammaproteobacteria	__Nevskiales	__Steroidobacteraceae	__Povalibacter	__Povalibacter uvarum	1	1	NR_126172.1	NA	NA	0	0	0	10	0	0	0	7	0
Bacteria	__Verrucomicrobia	__Verrucomicrobiae	__Verrucomicrobiales	__Verrucomicrobiaceae	__Roseimicrobium	__Roseimicrobium gellanilyticum	1	1	NR_113148.1	NA	NA	0	0	0	9	0	0	8	0	0
	__	__	__	__	__	__	1	1	NA	NA	NA	0	0	0	8	0	0	8	0	0
	__	__	__	__	__	__	1	1	NA	NA	NA	0	0	0	7	0	0	9	0	0
Bacteria	__Proteobacteria	__Alphaproteobacteria	__Sphingomonadales	__Erythrobacteraceae	__Qipengyuania	__Qipengyuania aquimaris	1	1	NR_025789.1	NA	NA	0	0	0	4	0	0	6	4	0
Bacteria	__Proteobacteria	__Betaproteobacteria	__Burkholderiales	__Oxalobacteraceae	__Massilia	__Massilia consociata	1	1	NR_117040.1	NA	NA	0	0	0	2	0	0	0	0	14
	__	__	__	__	__	__	1	1	NA	NA	NA	0	0	0	0	0	15	0	0	0
Bacteria	__Proteobacteria	__Alphaproteobacteria	__Caulobacterales	__Caulobacteraceae	__Caulobacter	__Caulobacter hibisci	1	1	NR_157984.1	NA	NA	0	0	0	0	0	12	0	0	0
	__	__	__	__	__	__	1	1	NA	NA	NA	0	0	0	0	0	10	4	0	0
	__	__	__	__	__	__	1	1	NA	NA	NA	0	0	0	0	0	0	17	0	0
Bacteria	__Proteobacteria	__Alphaproteobacteria	__Sphingomonadales	__Sphingomonadaceae	__Sphingomonas	__Sphingomonas kyungheensis	1	1	NR_118263.1	NA	NA	0	0	0	0	0	0	17	0	0
Bacteria	__Actinobacteria	__Actinomycetia	__Micrococcales	__Intrasporangiaceae	__Pedococcus	__Pedococcus dokdonensis	1	1	NR_044286.1	NA	NA	0	0	0	0	0	0	0	15	0
Bacteria	__Bacteroidetes	__Sphingobacteriia	__Sphingobacteriales	__Sphingobacteriaceae	__Sphingobacterium	__Sphingobacterium tabacisoli	1	1	NR_159136.1	NA	NA	0	0	0	0	0	0	0	15	0
	__	__	__	__	__	__	1	1	NA	NA	NA	0	0	0	0	0	0	0	16	0
Bacteria	__Proteobacteria	__Gammaproteobacteria	__Legionellales	__Coxiellaceae	__Aquicella	__Aquicella lusitana	1	1	NR_025763.1	NA	NA	0	0	0	0	0	0	0	17	0
Bacteria	__Proteobacteria	__Alphaproteobacteria	__Hyphomicrobiales	__	__Nordella	__Nordella oligomobilis	1	1	NR_114615.1	NA	NA	0	0	0	0	0	0	0	0	18
Bacteria	__Proteobacteria	__Alphaproteobacteria	__Micropepsales	__Micropepsaceae	__Rhizomicrobium	__Rhizomicrobium palustre	1	1	NR_112186.1	NA	NA	0	0	0	0	0	0	0	0	18
	__	__	__	__	__	__	1	1	NA	NA	NA	16	0	0	0	0	0	0	0	0
Bacteria	__Proteobacteria	__Deltaproteobacteria	__Myxococcales	__Kofleriaceae	__Haliangium	__Haliangium tepidum	1	1	NR_024781.1	NA	NA	14	0	0	0	0	0	0	0	0
Bacteria	__Proteobacteria	__Gammaproteobacteria	__Nevskiales	__Steroidobacteraceae	__Steroidobacter	__Steroidobacter soli	1	1	NR_170506.1	NA	NA	15	0	0	0	0	0	0	0	0
	__	__	__	__	__	__	1	1	NA	NA	NA	15	0	0	0	0	0	0	0	0
	__	__	__	__	__	__	1	1	NA	NA	NA	14	0	0	0	0	0	0	0	0
Bacteria	__Actinobacteria	__Actinomycetia	__Sporichthyales	__Sporichthyaceae	__Sporichthya	__Sporichthya polymorpha	1	1	NR_024727.1	NA	NA	13	0	0	0	0	0	0	0	0
Bacteria	__Acidobacteria	__Blastocatellia	__Blastocatellales	__Blastocatellaceae	__Stenotrophobacter	__Stenotrophobacter terrae	1	1	NR_146023.1	NA	NA	15	0	0	0	0	0	0	0	0
Bacteria	__Chlamydiae	__Chlamydiia	__Parachlamydiales	__Simkaniaceae	__Simkania	__Simkania negevensis	1	1	NR_074932.1	NA	NA	15	0	0	0	0	0	0	0	0
Bacteria	__Proteobacteria	__Deltaproteobacteria	__Myxococcales	__Polyangiaceae	__Racemicystis	__Racemicystis persica	1	1	NR_156102.1	NA	NA	16	0	0	0	0	0	0	0	0
	__	__	__	__	__	__	1	1	NA	NA	NA	15	0	0	0	0	0	0	0	0
	__	__	__	__	__	__	1	1	NA	NA	NA	0	16	0	0	0	0	0	0	0
Bacteria	__Gemmatimonadetes	__Gemmatimonadetes	__Gemmatimonadales	__Gemmatimonadaceae	__Roseisolibacter	__Roseisolibacter agri	1	1	NR_163645.1	NA	NA	0	15	0	0	0	0	0	0	0
	__	__	__	__	__	__	1	1	NA	NA	NA	0	16	0	0	0	0	0	0	0
Bacteria	__Bacteroidetes	__Flavobacteriia	__Flavobacteriales	__Vicingaceae	__Vicingus	__Vicingus serpentipes	1	1	NR_159281.1	NA	NA	0	16	0	0	0	0	0	0	0
Bacteria	__Acidobacteria	__Acidobacteriia	__Bryobacterales	__Bryobacteraceae	__Bryobacter	__Bryobacter aggregatus	1	1	NR_114981.1	NA	NA	0	16	0	0	0	0	0	0	0
	__	__	__	__	__	__	1	1	NA	NA	NA	0	17	0	0	0	0	0	0	0
Bacteria	__Proteobacteria	__Deltaproteobacteria	__Desulfuromonadales	__Geobacteraceae	__Geobacter	__Geobacter psychrophilus	1	1	NR_043075.1	NA	NA	0	8	0	5	0	0	0	0	0
Bacteria	__Bacteroidetes	__Chitinophagia	__Chitinophagales	__Chitinophagaceae	__Rurimicrobium	__Rurimicrobium arvi	1	1	NR_159218.1	NA	NA	0	9	0	6	0	0	0	0	0
Bacteria	__Verrucomicrobia	__Spartobacteria	__Chthoniobacterales	__Chthoniobacteraceae	__Chthoniobacter	__Chthoniobacter flavus	1	1	NR_115225.1	NA	NA	0	8	8	0	0	0	0	0	0
Bacteria	__Acidobacteria	__Holophagae	__Holophagales	__Holophagaceae	__Geothrix	__Geothrix fermentans	1	1	NR_036779.1	NA	NA	0	5	0	5	0	0	5	0	0
Bacteria	__Proteobacteria	__Gammaproteobacteria	__Legionellales	__Legionellaceae	__Legionella	__Legionella shakespearei	1	1	NR_119320.1	NA	NA	0	5	12	0	0	0	0	0	0
Bacteria	__Proteobacteria	__Alphaproteobacteria	__Sphingomonadales	__Sphingomonadaceae	__Sphingomonas	__Sphingomonas rhizophila	1	1	NR_159352.1	NA	NA	0	0	17	0	0	0	0	0	0
Bacteria	__Proteobacteria	__Alphaproteobacteria	__Caulobacterales	__Caulobacteraceae	__Asticcacaulis	__Asticcacaulis biprosthecium	1	1	NR_114729.1	NA	NA	0	0	17	0	0	0	0	0	0
	__	__	__	__	__	__	1	1	NA	NA	NA	0	0	16	0	0	0	0	0	0
Bacteria	__Proteobacteria	__Gammaproteobacteria	__Xanthomonadales	__Rhodanobacteraceae	__Dyella	__Dyella thiooxydans	1	1	NR_116006.1	NA	NA	0	0	17	0	0	0	0	0	0
Bacteria	__Bacteroidetes	__Chitinophagia	__Chitinophagales	__Chitinophagaceae	__Parafilimonas	__Parafilimonas terrae	1	1	NR_134123.1	NA	NA	0	0	16	0	0	0	0	0	0
Bacteria	__Proteobacteria	__Alphaproteobacteria	__Rhodospirillales	__Rhodospirillaceae	__Elstera	__Elstera cyanobacteriorum	1	1	NR_158149.1	NA	NA	0	0	17	0	0	0	0	0	0
Bacteria	__Proteobacteria	__Alphaproteobacteria	__Hyphomicrobiales	__Reyranellaceae	__Reyranella	__Reyranella soli	1	1	NR_109674.1	NA	NA	0	0	16	0	0	0	0	0	0
Bacteria	__Proteobacteria	__Alphaproteobacteria	__Hyphomicrobiales	__Rhodobiaceae	__Rhodobium	__Rhodobium orientis	1	1	NR_029128.1	NA	NA	0	0	16	0	0	0	0	0	0
Bacteria	__Actinobacteria	__Actinomycetia	__Propionibacteriales	__Kribbellaceae	__Kribbella	__Kribbella podocarpi	1	1	NR_159091.1	NA	NA	0	0	17	0	0	0	0	0	0
	__	__	__	__	__	__	1	1	NA	NA	NA	0	0	13	0	0	0	0	4	0
Bacteria	__Proteobacteria	__Deltaproteobacteria	__Desulfuromonadales	__Geobacteraceae	__Geobacter	__Geobacter sulfurreducens	1	1	NR_029179.1	NA	NA	0	0	0	14	0	0	0	0	0
	__	__	__	__	__	__	1	1	NA	NA	NA	0	0	0	13	0	0	0	0	0
	__	__	__	__	__	__	1	1	NA	NA	NA	0	0	0	12	0	0	0	0	0
Bacteria	__Proteobacteria	__Deltaproteobacteria	__Myxococcales	__Polyangiaceae	__Racemicystis	__Racemicystis persica	1	1	NR_156102.1	NA	NA	0	0	0	14	0	0	0	0	0
Bacteria	__Proteobacteria	__Betaproteobacteria	__Burkholderiales	__Oxalobacteraceae	__Collimonas	__Collimonas fungivorans	1	1	NR_028007.1	NA	NA	0	0	0	11	0	0	0	0	0
Bacteria	__Verrucomicrobia	__Verrucomicrobiae	__Verrucomicrobiales	__Verrucomicrobia subdivision 3	__Limisphaera	__Limisphaera ngatamarikiensis	1	1	NR_134756.1	NA	NA	0	0	0	14	0	0	0	0	0
Bacteria	__Proteobacteria	__Betaproteobacteria	__Nitrosomonadales	__Methylophilaceae	__Methylophilus	__Methylophilus methylotrophus	1	1	NR_041257.1	NA	NA	0	0	0	12	0	0	0	0	0
	__	__	__	__	__	__	1	1	NA	NA	NA	0	0	0	14	0	0	0	0	0
Bacteria	__Proteobacteria	__Alphaproteobacteria	__Hyphomicrobiales	__Hyphomicrobiaceae	__Pedomicrobium	__Pedomicrobium australicum	1	1	NR_026337.1	NA	NA	0	0	0	10	0	0	0	0	0
	__	__	__	__	__	__	1	1	NA	NA	NA	0	0	0	13	0	0	0	0	0
	__	__	__	__	__	__	1	1	NA	NA	NA	0	0	0	10	0	0	0	0	0
	__	__	__	__	__	__	1	1	NA	NA	NA	0	0	0	12	0	0	0	0	0
Bacteria	__Acidobacteria	__Acidobacteriia	__Bryobacterales	__Bryobacteraceae	__Paludibaculum	__Paludibaculum fermentans	1	1	NR_134120.1	NA	NA	0	0	0	12	0	0	0	0	0
Bacteria	__Proteobacteria	__Gammaproteobacteria	__Nevskiales	__Sinobacteraceae	__Nevskia	__Nevskia terrae	1	1	NR_104525.1	NA	NA	0	0	0	14	0	0	0	0	0
	__	__	__	__	__	__	1	1	NA	NA	NA	0	0	0	11	0	0	0	3	0
Bacteria	__Proteobacteria	__Betaproteobacteria	__Rhodocyclales	__Zoogloeaceae	__Thauera	__Thauera mechernichensis	1	1	NR_026473.1	NA	NA	0	0	0	12	0	3	0	0	0
Bacteria	__Proteobacteria	__Alphaproteobacteria	__Rhodospirillales	__Rhodospirillaceae	__Aliidongia	__Aliidongia dinghuensis	1	1	NR_156087.1	NA	NA	0	0	0	8	5	0	0	0	0
Bacteria	__Verrucomicrobia	__Verrucomicrobiae	__Verrucomicrobiales	__Verrucomicrobia subdivision 3	__Limisphaera	__Limisphaera ngatamarikiensis	1	1	NR_134756.1	NA	NA	0	0	0	7	0	0	0	7	0
	__	__	__	__	__	__	1	1	NA	NA	NA	0	0	0	8	0	0	9	0	0
Bacteria	__Proteobacteria	__Gammaproteobacteria	__Xanthomonadales	__Rhodanobacteraceae	__Dyella	__Dyella monticola	1	1	NR_171458.1	NA	NA	0	0	0	3	0	0	8	0	0
Bacteria	__Bacteroidetes	__Sphingobacteriia	__Sphingobacteriales	__Sphingobacteriaceae	__Mucilaginibacter	__Mucilaginibacter xinganensis	1	1	NR_164936.1	NA	NA	0	0	0	4	0	0	0	0	12
	__	__	__	__	__	__	1	1	NA	NA	NA	0	0	0	2	0	0	15	0	0
Bacteria	__Proteobacteria	__Alphaproteobacteria	__Rhodospirillales	__Rhodospirillaceae	__Dongia	__Dongia soli	1	1	NR_146690.1	NA	NA	0	0	0	0	13	0	0	0	0
Bacteria	__Verrucomicrobia	__Verrucomicrobiae	__Verrucomicrobiales	__Verrucomicrobia subdivision 3	__Limisphaera	__Limisphaera ngatamarikiensis	1	1	NR_134756.1	NA	NA	0	0	0	0	8	0	0	5	0
Bacteria	__Verrucomicrobia	__Opitutae	__Opitutales	__Opitutaceae	__Opitutus	__Opitutus terrae	1	1	NR_028890.1	NA	NA	0	0	0	0	6	0	0	0	8
	__	__	__	__	__	__	1	1	NA	NA	NA	0	0	0	0	0	10	0	0	0
Bacteria	__Gemmatimonadetes	__Gemmatimonadetes	__Gemmatimonadales	__Gemmatimonadaceae	__Roseisolibacter	__Roseisolibacter agri	1	1	NR_163645.1	NA	NA	0	0	0	0	0	12	0	0	0
Bacteria	__Proteobacteria	__Alphaproteobacteria	__Caulobacterales	__Caulobacteraceae	__Asticcacaulis	__Asticcacaulis solisilvae	1	1	NR_109665.1	NA	NA	0	0	0	0	0	10	0	0	0
Bacteria	__Bacteroidetes	__Sphingobacteriia	__Sphingobacteriales	__Sphingobacteriaceae	__Mucilaginibacter	__Mucilaginibacter hankyongensis	1	1	NR_165688.1	NA	NA	0	0	0	0	0	12	0	0	0
Bacteria	__Proteobacteria	__Oligoflexia	__Bdellovibrionales	__Bdellovibrionaceae	__Bdellovibrio	__Bdellovibrio bacteriovorus	1	1	NR_027553.1	NA	NA	0	0	0	0	0	8	0	0	8
	__	__	__	__	__	__	1	1	NA	NA	NA	0	0	0	0	0	5	7	0	0
Bacteria	__Armatimonadetes	__Fimbriimonadia	__Fimbriimonadales	__Fimbriimonadaceae	__Fimbriimonas	__Fimbriimonas ginsengisoli	1	1	NR_121726.1	NA	NA	0	0	0	0	0	4	0	0	11
Bacteria	__Proteobacteria	__Deltaproteobacteria	__Myxococcales	__Polyangiaceae	__Polyangium	__Polyangium fumosum	1	1	NR_160522.1	NA	NA	0	0	0	0	0	0	10	5	0
Bacteria	__Proteobacteria	__Deltaproteobacteria	__Myxococcales	__Polyangiaceae	__Racemicystis	__Racemicystis persica	1	1	NR_156102.1	NA	NA	0	0	0	0	0	0	0	14	0
Bacteria	__Proteobacteria	__Alphaproteobacteria	__Hyphomicrobiales	__	__Nordella	__Nordella oligomobilis	1	1	NR_114615.1	NA	NA	0	0	0	0	0	0	0	13	0
	__	__	__	__	__	__	1	1	NA	NA	NA	0	0	0	0	0	0	0	15	0
Bacteria	__Verrucomicrobia	__Verrucomicrobiae	__Verrucomicrobiales	__Verrucomicrobia subdivision 3	__Limisphaera	__Limisphaera ngatamarikiensis	1	1	NR_134756.1	NA	NA	0	0	0	0	0	0	0	14	0
Bacteria	__Proteobacteria	__Alphaproteobacteria	__Hyphomicrobiales	__Reyranellaceae	__Reyranella	__Reyranella soli	1	1	NR_109674.1	NA	NA	0	0	0	0	0	0	0	13	0
Bacteria	__Bacteroidetes	__Sphingobacteriia	__Sphingobacteriales	__Sphingobacteriaceae	__Pedobacter	__Pedobacter panaciterrae	1	1	NR_041371.1	NA	NA	0	0	0	0	0	0	0	0	17
Bacteria	__Acidobacteria	__Acidobacteriia	__Bryobacterales	__Bryobacteraceae	__Paludibaculum	__Paludibaculum fermentans	1	1	NR_134120.1	NA	NA	15	0	0	0	0	0	0	0	0
	__	__	__	__	__	__	1	1	NA	NA	NA	14	0	0	0	0	0	0	0	0
Bacteria	__Acidobacteria	__Vicinamibacteria	__	__Vicinamibacteraceae	__Luteitalea	__Luteitalea pratensis	1	1	NR_156918.1	NA	NA	15	0	0	0	0	0	0	0	0
Bacteria	__Proteobacteria	__Alphaproteobacteria	__Rhodospirillales	__Rhodospirillaceae	__Aliidongia	__Aliidongia dinghuensis	1	1	NR_156087.1	NA	NA	13	0	0	0	0	0	0	0	0
	__	__	__	__	__	__	1	1	NA	NA	NA	14	0	0	0	0	0	0	0	0
Bacteria	__Planctomycetes	__Phycisphaerae	__Tepidisphaerales	__Tepidisphaeraceae	__Tepidisphaera	__Tepidisphaera mucosa	1	1	NR_148582.1	NA	NA	15	0	0	0	0	0	0	0	0
Bacteria	__Verrucomicrobia	__Opitutae	__Opitutales	__Opitutaceae	__Opitutus	__Opitutus terrae	1	1	NR_028890.1	NA	NA	14	0	0	0	0	0	0	0	0
Bacteria	__Proteobacteria	__Betaproteobacteria	__Burkholderiales	__Oxalobacteraceae	__Massilia	__Massilia flava	1	1	NR_117901.1	NA	NA	13	0	0	0	0	0	0	0	0
Bacteria	__Bacteroidetes	__Chitinophagia	__Chitinophagales	__Chitinophagaceae	__Terrimonas	__Terrimonas rhizosphaerae	1	1	NR_156069.1	NA	NA	13	0	0	0	0	0	0	0	0
	__	__	__	__	__	__	1	1	NA	NA	NA	10	0	0	0	5	0	0	0	0
Bacteria	__Acidobacteria	__Blastocatellia	__Blastocatellales	__Blastocatellaceae	__Stenotrophobacter	__Stenotrophobacter roseus	1	1	NR_146022.1	NA	NA	8	0	0	6	0	0	0	0	0
Bacteria	__Proteobacteria	__Alphaproteobacteria	__Hyphomicrobiales	__Brucellaceae	__Falsochrobactrum	__Falsochrobactrum shanghaiense	1	1	NR_171538.1	NA	NA	7	0	7	0	0	0	0	0	0
Bacteria	__Bacteroidetes	__Chitinophagia	__Chitinophagales	__Chitinophagaceae	__Chitinophaga	__Chitinophaga ginsengisegetis	1	1	NR_041486.1	NA	NA	6	0	0	0	0	0	8	0	0
	__	__	__	__	__	__	1	1	NA	NA	NA	1	0	0	12	0	0	0	0	0
Bacteria	__Proteobacteria	__Alphaproteobacteria	__Hyphomicrobiales	__Blastochloridaceae	__Blastochloris	__Blastochloris sulfoviridis	1	1	NR_037121.1	NA	NA	0	15	0	0	0	0	0	0	0
Bacteria	__Proteobacteria	__Gammaproteobacteria	__Nevskiales	__Sinobacteraceae	__Solimonas	__Solimonas aquatica	1	1	NR_108189.1	NA	NA	0	14	0	0	0	0	0	0	0
Bacteria	__Bacteroidetes	__Flavobacteriia	__Flavobacteriales	__Flavobacteriaceae	__Flavobacterium	__Flavobacterium sangjuense	1	1	NR_164988.1	NA	NA	0	14	0	0	0	0	0	0	0
Bacteria	__Proteobacteria	__Alphaproteobacteria	__Hyphomicrobiales	__Methylocystaceae	__Methylocystis	__Methylocystis parvus	1	1	NR_044946.1	NA	NA	0	15	0	0	0	0	0	0	0
Bacteria	__Bacteroidetes	__Flavobacteriia	__Flavobacteriales	__Flavobacteriaceae	__Flavobacterium	__Flavobacterium paronense	1	1	NR_147764.1	NA	NA	0	15	0	0	0	0	0	0	0
Bacteria	__Bacteroidetes	__Flavobacteriia	__Flavobacteriales	__Schleiferiaceae	__Owenweeksia	__Owenweeksia hongkongensis	1	1	NR_074100.1	NA	NA	0	14	0	0	0	0	0	0	0
Bacteria	__Bacteroidetes	__Flavobacteriia	__Flavobacteriales	__Schleiferiaceae	__Owenweeksia	__Owenweeksia hongkongensis	1	1	NR_074100.1	NA	NA	0	15	0	0	0	0	0	0	0
	__	__	__	__	__	__	1	1	NA	NA	NA	0	15	0	0	0	0	0	0	0
Bacteria	__Verrucomicrobia	__Opitutae	__Opitutales	__Opitutaceae	__Lacunisphaera	__Lacunisphaera anatis	1	1	NR_146377.1	NA	NA	0	15	0	0	0	0	0	0	0
Bacteria	__Proteobacteria	__Alphaproteobacteria	__Rhodospirillales	__Stellaceae	__Stella	__Stella humosa	1	1	NR_025582.1	NA	NA	0	16	0	0	0	0	0	0	0
	__	__	__	__	__	__	1	1	NA	NA	NA	0	15	0	0	0	0	0	0	0
	__	__	__	__	__	__	1	1	NA	NA	NA	0	15	0	0	0	0	0	0	0
Bacteria	__Verrucomicrobia	__Opitutae	__Opitutales	__Opitutaceae	__Lacunisphaera	__Lacunisphaera parvula	1	1	NR_146378.1	NA	NA	0	5	0	0	0	5	2	0	0
Bacteria	__Proteobacteria	__Gammaproteobacteria	__Pseudomonadales	__Marinobacteraceae	__Mangrovitalea	__Mangrovitalea sediminis	1	1	NR_159253.1	NA	NA	0	0	15	0	0	0	0	0	0
Bacteria	__Verrucomicrobia	__Verrucomicrobiae	__Verrucomicrobiales	__Verrucomicrobia subdivision 3	__Limisphaera	__Limisphaera ngatamarikiensis	1	1	NR_134756.1	NA	NA	0	0	16	0	0	0	0	0	0
Bacteria	__Bacteroidetes	__Flavobacteriia	__Flavobacteriales	__Crocinitomicaceae	__Fluviicola	__Fluviicola chungangensis	1	1	NR_169394.1	NA	NA	0	0	16	0	0	0	0	0	0
Bacteria	__Proteobacteria	__Alphaproteobacteria	__Hyphomicrobiales	__Hyphomicrobiaceae	__Methyloligella	__Methyloligella solikamskensis	1	1	NR_125614.1	NA	NA	0	0	16	0	0	0	0	0	0
Bacteria	__Actinobacteria	__Thermoleophilia	__Solirubrobacterales	__Solirubrobacteraceae	__Solirubrobacter	__Solirubrobacter phytolaccae	1	1	NR_133858.1	NA	NA	0	0	14	0	0	0	0	0	0
Bacteria	__Proteobacteria	__Betaproteobacteria	__Burkholderiales	__Oxalobacteraceae	__Lacisediminimonas	__Lacisediminimonas profundi	1	1	NR_165788.1	NA	NA	0	0	15	0	0	0	0	0	0
	__	__	__	__	__	__	1	1	NA	NA	NA	0	0	6	0	5	3	0	0	0
Bacteria	__Acidobacteria	__Acidobacteriia	__Acidobacteriales	__Acidobacteriaceae	__Occallatibacter	__Occallatibacter riparius	1	1	NR_147738.1	NA	NA	0	0	0	13	0	0	0	0	0
Bacteria	__Proteobacteria	__Alphaproteobacteria	__Hyphomicrobiales	__Kaistiaceae	__Bauldia	__Bauldia litoralis	1	1	NR_117251.1	NA	NA	0	0	0	10	0	0	0	0	0
Bacteria	__Chloroflexi	__Anaerolineae	__Anaerolineales	__Anaerolineaceae	__Thermanaerothrix	__Thermanaerothrix daxensis	1	1	NR_117865.1	NA	NA	0	0	0	13	0	0	0	0	0
Bacteria	__Verrucomicrobia	__Opitutae	__Opitutales	__Opitutaceae	__Lacunisphaera	__Lacunisphaera parvula	1	1	NR_146378.1	NA	NA	0	0	0	15	0	0	0	0	0
Bacteria	__Verrucomicrobia	__Verrucomicrobiae	__Verrucomicrobiales	__Verrucomicrobia subdivision 3	__Limisphaera	__Limisphaera ngatamarikiensis	1	1	NR_134756.1	NA	NA	0	0	0	13	0	0	0	0	0
Bacteria	__Proteobacteria	__Deltaproteobacteria	__Myxococcales	__Vulgatibacteraceae	__Vulgatibacter	__Vulgatibacter incomptus	1	1	NR_126181.1	NA	NA	0	0	0	12	0	0	0	0	0
Bacteria	__Proteobacteria	__Betaproteobacteria	__Burkholderiales	__Comamonadaceae	__Variovorax	__Variovorax robiniae	1	1	NR_169353.1	NA	NA	0	0	0	13	0	0	0	0	0
	__	__	__	__	__	__	1	1	NA	NA	NA	0	0	0	6	0	0	8	0	0
	__	__	__	__	__	__	1	1	NA	NA	NA	0	0	0	5	0	0	0	7	0
	__	__	__	__	__	__	1	1	NA	NA	NA	0	0	0	7	0	3	0	4	0
Bacteria	__Candidatus Melainabacteria	__	__Vampirovibrionales	__	__Vampirovibrio	__Vampirovibrio chlorellavorus	1	1	NR_104911.1	NA	NA	0	0	0	5	0	0	0	8	0
Bacteria	__Proteobacteria	__Betaproteobacteria	__Nitrosomonadales	__Nitrosomonadaceae	__Nitrosospira	__Nitrosospira multiformis	1	1	NR_112159.1	NA	NA	0	0	0	5	0	0	0	8	0
Bacteria	__Proteobacteria	__Alphaproteobacteria	__Hyphomicrobiales	__Hyphomicrobiaceae	__Hyphomicrobium	__Hyphomicrobium aestuarii	1	1	NR_104954.1	NA	NA	0	0	0	0	6	0	9	0	0
Bacteria	__Proteobacteria	__Alphaproteobacteria	__Rhodobacterales	__Rhodobacteraceae	__Defluviimonas	__Defluviimonas denitrificans	1	1	NR_115019.1	NA	NA	0	0	0	0	0	9	0	0	0
Bacteria	__Bacteroidetes	__Chitinophagia	__Chitinophagales	__Chitinophagaceae	__Ferruginibacter	__Ferruginibacter profundus	1	1	NR_148259.1	NA	NA	0	0	0	0	0	7	0	0	0
Bacteria	__Acidobacteria	__Acidobacteriia	__Bryobacterales	__Bryobacteraceae	__Paludibaculum	__Paludibaculum fermentans	1	1	NR_134120.1	NA	NA	0	0	0	0	0	14	0	0	0
Bacteria	__Proteobacteria	__Alphaproteobacteria	__Rhodospirillales	__Rhodospirillaceae	__Marispirillum	__Marispirillum indicum	1	1	NR_044545.1	NA	NA	0	0	0	0	0	6	0	8	0
Bacteria	__Proteobacteria	__Alphaproteobacteria	__Hyphomicrobiales	__Pleomorphomonadaceae	__Pleomorphomonas	__Pleomorphomonas carboxyditropha	1	1	NR_159100.1	NA	NA	0	0	0	0	0	0	14	0	0
	__	__	__	__	__	__	1	1	NA	NA	NA	0	0	0	0	0	0	14	0	0
Bacteria	__Verrucomicrobia	__Verrucomicrobiae	__Verrucomicrobiales	__Verrucomicrobia subdivision 3	__Limisphaera	__Limisphaera ngatamarikiensis	1	1	NR_134756.1	NA	NA	0	0	0	0	0	0	14	0	0
Bacteria	__Verrucomicrobia	__Opitutae	__Opitutales	__Opitutaceae	__Lacunisphaera	__Lacunisphaera anatis	1	1	NR_146377.1	NA	NA	0	0	0	0	0	0	14	0	0
Bacteria	__Bacteroidetes	__Chitinophagia	__Chitinophagales	__Chitinophagaceae	__Ferruginibacter	__Ferruginibacter lapsinanis	1	1	NR_044589.1	NA	NA	0	0	0	0	0	0	14	0	0
	__	__	__	__	__	__	1	1	NA	NA	NA	0	0	0	0	0	0	14	0	0
	__	__	__	__	__	__	1	1	NA	NA	NA	0	0	0	0	0	0	11	4	0
Bacteria	__Verrucomicrobia	__Verrucomicrobiae	__Verrucomicrobiales	__Verrucomicrobia subdivision 3	__Limisphaera	__Limisphaera ngatamarikiensis	1	1	NR_134756.1	NA	NA	0	0	0	0	0	0	0	12	0
Bacteria	__Proteobacteria	__Alphaproteobacteria	__Hyphomicrobiales	__Kaistiaceae	__Bauldia	__Bauldia consociata	1	1	NR_044600.1	NA	NA	0	0	0	0	0	0	0	14	0
	__	__	__	__	__	__	1	1	NA	NA	NA	0	0	0	0	0	0	0	14	0
Bacteria	__Acidobacteria	__Acidobacteriia	__Bryobacterales	__Bryobacteraceae	__Bryobacter	__Bryobacter aggregatus	1	1	NR_114981.1	NA	NA	0	0	0	0	0	0	0	15	0
Bacteria	__Actinobacteria	__Actinomycetia	__Micromonosporales	__Micromonosporaceae	__Virgisporangium	__Virgisporangium aliadipatigenens	1	1	NR_113131.1	NA	NA	0	0	0	0	0	0	0	14	0
Bacteria	__Proteobacteria	__Gammaproteobacteria	__Legionellales	__Coxiellaceae	__Coxiella	__Coxiella burnetii	1	1	NR_104916.1	NA	NA	0	0	0	0	0	0	0	8	5
Bacteria	__Proteobacteria	__Alphaproteobacteria	__Caulobacterales	__Caulobacteraceae	__Caulobacter	__Caulobacter mirabilis	1	1	NR_041964.1	NA	NA	0	0	0	0	0	0	0	0	16
Bacteria	__Actinobacteria	__Acidimicrobiia	__Acidimicrobiales	__Acidimicrobiaceae	__Aciditerrimonas	__Aciditerrimonas ferrireducens	1	1	NR_112972.1	NA	NA	0	0	0	0	0	0	0	0	16
Bacteria	__Actinobacteria	__Actinomycetia	__Streptomycetales	__Streptomycetaceae	__Streptomyces	__Streptomyces verrucosisporus	1	1	NR_151951.1	NA	NA	0	0	0	0	0	0	0	0	16
Bacteria	__Bacteroidetes	__Saprospiria	__Saprospirales	__Lewinellaceae	__Flavilitoribacter	__Flavilitoribacter nigricans	1	1	NR_115013.1	NA	NA	11	0	0	0	0	0	0	0	0
Bacteria	__Proteobacteria	__Alphaproteobacteria	__Caulobacterales	__Caulobacteraceae	__Phenylobacterium	__Phenylobacterium koreense	1	1	NR_041016.1	NA	NA	13	0	0	0	0	0	0	0	0
Bacteria	__Verrucomicrobia	__Opitutae	__Opitutales	__Opitutaceae	__Lacunisphaera	__Lacunisphaera limnophila	1	1	NR_146349.1	NA	NA	13	0	0	0	0	0	0	0	0
Bacteria	__Planctomycetes	__Phycisphaerae	__Tepidisphaerales	__Tepidisphaeraceae	__Tepidisphaera	__Tepidisphaera mucosa	1	1	NR_148582.1	NA	NA	9	0	0	0	0	0	0	0	0
Bacteria	__Planctomycetes	__Phycisphaerae	__Tepidisphaerales	__Tepidisphaeraceae	__Tepidisphaera	__Tepidisphaera mucosa	1	1	NR_148582.1	NA	NA	15	0	0	0	0	0	0	0	0
Bacteria	__Verrucomicrobia	__Opitutae	__Opitutales	__Opitutaceae	__Ereboglobus	__Ereboglobus luteus	1	1	NR_157674.1	NA	NA	15	0	0	0	0	0	0	0	0
Bacteria	__Proteobacteria	__Alphaproteobacteria	__Rhodospirillales	__Acetobacteraceae	__Neokomagataea	__Neokomagataea tanensis	1	1	NR_112959.1	NA	NA	15	0	0	0	0	0	0	0	0
Bacteria	__Planctomycetes	__Phycisphaerae	__Tepidisphaerales	__Tepidisphaeraceae	__Tepidisphaera	__Tepidisphaera mucosa	1	1	NR_148582.1	NA	NA	11	0	0	0	0	0	0	0	0
Bacteria	__Acidobacteria	__Vicinamibacteria	__	__Vicinamibacteraceae	__Luteitalea	__Luteitalea pratensis	1	1	NR_156918.1	NA	NA	12	0	0	0	0	0	0	0	0
Bacteria	__Bacteroidetes	__Flavobacteriia	__Flavobacteriales	__Schleiferiaceae	__Owenweeksia	__Owenweeksia hongkongensis	1	1	NR_074100.1	NA	NA	6	0	0	3	0	0	0	0	0
Bacteria	__Chlamydiae	__Chlamydiia	__Parachlamydiales	__Parachlamydiaceae	__Parachlamydia	__Parachlamydia acanthamoebae	1	1	NR_026357.1	NA	NA	4	0	6	0	0	0	0	5	0
	__	__	__	__	__	__	1	1	NA	NA	NA	4	0	0	5	0	0	0	6	0
Bacteria	__Proteobacteria	__Deltaproteobacteria	__Myxococcales	__Phaselicystidaceae	__Phaselicystis	__Phaselicystis flava	1	1	NR_044523.1	NA	NA	0	13	0	0	0	0	0	0	0
Bacteria	__Planctomycetes	__Phycisphaerae	__Tepidisphaerales	__Tepidisphaeraceae	__Tepidisphaera	__Tepidisphaera mucosa	1	1	NR_148582.1	NA	NA	0	15	0	0	0	0	0	0	0
	__	__	__	__	__	__	1	1	NA	NA	NA	0	13	0	0	0	0	0	0	0
Bacteria	__Bacteroidetes	__Chitinophagia	__Chitinophagales	__Chitinophagaceae	__Ferruginibacter	__Ferruginibacter profundus	1	1	NR_148259.1	NA	NA	0	14	0	0	0	0	0	0	0
Bacteria	__Bacteroidetes	__Chitinophagia	__Chitinophagales	__Chitinophagaceae	__Niastella	__Niastella vici	1	1	NR_148859.1	NA	NA	0	15	0	0	0	0	0	0	0
Bacteria	__Verrucomicrobia	__Opitutae	__Puniceicoccales	__Puniceicoccaceae	__Ruficoccus	__Ruficoccus amylovorans	1	1	NR_156844.1	NA	NA	0	15	0	0	0	0	0	0	0
Bacteria	__Verrucomicrobia	__Opitutae	__Opitutales	__Opitutaceae	__Opitutus	__Opitutus terrae	1	1	NR_028890.1	NA	NA	0	14	0	0	0	0	0	0	0
	__	__	__	__	__	__	1	1	NA	NA	NA	0	15	0	0	0	0	0	0	0
Bacteria	__Acidobacteria	__Vicinamibacteria	__	__Vicinamibacteraceae	__Vicinamibacter	__Vicinamibacter silvestris	1	1	NR_151905.1	NA	NA	0	15	0	0	0	0	0	0	0
Bacteria	__Bacteroidetes	__Sphingobacteriia	__Sphingobacteriales	__Sphingobacteriaceae	__Solitalea	__Solitalea koreensis	1	1	NR_044568.1	NA	NA	0	14	0	0	0	0	0	0	0
Bacteria	__Acidobacteria	__Blastocatellia	__Blastocatellales	__Blastocatellaceae	__Blastocatella	__Blastocatella fastidiosa	1	1	NR_118350.1	NA	NA	0	14	0	0	0	0	0	0	0
	__	__	__	__	__	__	1	1	NA	NA	NA	0	7	0	5	0	0	0	1	0
Bacteria	__Proteobacteria	__Alphaproteobacteria	__Hyphomicrobiales	__	__Pseudorhodoplanes	__Pseudorhodoplanes sinuspersici	1	1	NR_145909.1	NA	NA	0	4	0	1	0	0	3	6	0
Bacteria	__Proteobacteria	__Alphaproteobacteria	__Sphingomonadales	__Sphingomonadaceae	__Parasphingopyxis	__Parasphingopyxis lamellibrachiae	1	1	NR_113006.1	NA	NA	0	0	15	0	0	0	0	0	0
Bacteria	__Bacteroidetes	__Chitinophagia	__Chitinophagales	__Chitinophagaceae	__Edaphobaculum	__Edaphobaculum flavum	1	1	NR_159123.1	NA	NA	0	0	14	0	0	0	0	0	0
Bacteria	__Proteobacteria	__Alphaproteobacteria	__Hyphomicrobiales	__Phreatobacteraceae	__Phreatobacter	__Phreatobacter oligotrophus	1	1	NR_133817.1	NA	NA	0	0	14	0	0	0	0	0	0
Bacteria	__Proteobacteria	__Gammaproteobacteria	__Pseudomonadales	__Pseudomonadaceae	__Pseudomonas	__Pseudomonas knackmussii	1	1	NR_121733.1	NA	NA	0	0	14	0	0	0	0	0	0
Bacteria	__Bacteroidetes	__Chitinophagia	__Chitinophagales	__Chitinophagaceae	__Chitinophaga	__Chitinophaga ginsengisegetis	1	1	NR_041486.1	NA	NA	0	0	15	0	0	0	0	0	0
	__	__	__	__	__	__	1	1	NA	NA	NA	0	0	15	0	0	0	0	0	0
Bacteria	__Bacteroidetes	__Cytophagia	__Cytophagales	__Cytophagaceae	__Cytophaga	__Cytophaga hutchinsonii	1	1	NR_102866.1	NA	NA	0	0	14	0	0	0	0	0	0
Bacteria	__Nitrospirae	__Nitrospira	__Nitrospirales	__Nitrospiraceae	__Nitrospira	__Nitrospira moscoviensis	1	1	NR_029287.1	NA	NA	0	0	14	0	0	0	0	0	0
Bacteria	__Acidobacteria	__Acidobacteriia	__Bryobacterales	__Bryobacteraceae	__Paludibaculum	__Paludibaculum fermentans	1	1	NR_134120.1	NA	NA	0	0	15	0	0	0	0	0	0
	__	__	__	__	__	__	1	1	NA	NA	NA	0	0	7	0	0	0	0	6	0
Bacteria	__Verrucomicrobia	__Verrucomicrobiae	__Verrucomicrobiales	__Verrucomicrobia subdivision 3	__Limisphaera	__Limisphaera ngatamarikiensis	1	1	NR_134756.1	NA	NA	0	0	0	10	0	0	0	0	0
Bacteria	__Proteobacteria	__Alphaproteobacteria	__Rhodospirillales	__Rhodospirillaceae	__Aliidongia	__Aliidongia dinghuensis	1	1	NR_156087.1	NA	NA	0	0	0	11	0	0	0	0	0
Bacteria	__Chlamydiae	__Chlamydiia	__Parachlamydiales	__Simkaniaceae	__Simkania	__Simkania negevensis	1	1	NR_074932.1	NA	NA	0	0	0	11	0	0	0	0	0
Bacteria	__Actinobacteria	__Thermoleophilia	__Solirubrobacterales	__Conexibacteraceae	__Conexibacter	__Conexibacter arvalis	1	1	NR_113264.1	NA	NA	0	0	0	11	0	0	0	0	0
Bacteria	__Actinobacteria	__Acidimicrobiia	__Acidimicrobiales	__Iamiaceae	__Actinomarinicola	__Actinomarinicola tropica	1	1	NR_171428.1	NA	NA	0	0	0	10	0	0	0	0	0
Bacteria	__Proteobacteria	__Gammaproteobacteria	__Xanthomonadales	__Xanthomonadaceae	__Arenimonas	__Arenimonas oryziterrae	1	1	NR_117307.1	NA	NA	0	0	0	12	0	0	0	0	0
Bacteria	__Proteobacteria	__Gammaproteobacteria	__Oceanospirillales	__Saccharospirillaceae	__Saccharospirillum	__Saccharospirillum salsuginis	1	1	NR_044132.1	NA	NA	0	0	0	14	0	0	0	0	0
Bacteria	__Proteobacteria	__Alphaproteobacteria	__Hyphomicrobiales	__Methylocystaceae	__Methylocystis	__Methylocystis rosea	1	1	NR_042108.1	NA	NA	0	0	0	15	0	0	0	0	0
	__	__	__	__	__	__	1	1	NA	NA	NA	0	0	0	10	0	0	0	0	0
Bacteria	__Proteobacteria	__Deltaproteobacteria	__Myxococcales	__Kofleriaceae	__Kofleria	__Kofleria flava	1	1	NR_041981.1	NA	NA	0	0	0	10	0	0	0	0	0
Bacteria	__Proteobacteria	__Oligoflexia	__Bdellovibrionales	__Bdellovibrionaceae	__Bdellovibrio	__Bdellovibrio exovorus	1	1	NR_102876.1	NA	NA	0	0	0	11	0	0	0	0	0
Bacteria	__Proteobacteria	__Alphaproteobacteria	__Caulobacterales	__Caulobacteraceae	__Phenylobacterium	__Phenylobacterium muchangponense	1	1	NR_117783.1	NA	NA	0	0	0	10	0	0	0	0	0
Bacteria	__Bacteroidetes	__Chitinophagia	__Chitinophagales	__Chitinophagaceae	__Taibaiella	__Taibaiella helva	1	1	NR_171536.1	NA	NA	0	0	0	14	0	0	0	0	0
Bacteria	__Bacteroidetes	__Chitinophagia	__Chitinophagales	__Chitinophagaceae	__Terrimonas	__Terrimonas terrae	1	1	NR_157715.1	NA	NA	0	0	0	8	0	0	3	0	0
	__	__	__	__	__	__	1	1	NA	NA	NA	0	0	0	5	0	0	0	5	0
	__	__	__	__	__	__	1	1	NA	NA	NA	0	0	0	9	0	0	0	0	5
Bacteria	__Planctomycetes	__Planctomycetia	__Planctomycetales	__Planctomycetaceae	__Planctopirus	__Planctopirus limnophila	1	1	NR_074670.1	NA	NA	0	0	0	7	0	0	0	6	0
Bacteria	__Verrucomicrobia	__Verrucomicrobiae	__Verrucomicrobiales	__Verrucomicrobia subdivision 3	__Limisphaera	__Limisphaera ngatamarikiensis	1	1	NR_134756.1	NA	NA	0	0	0	6	0	0	5	0	0
Bacteria	__Proteobacteria	__Alphaproteobacteria	__Micropepsales	__Micropepsaceae	__Rhizomicrobium	__Rhizomicrobium palustre	1	1	NR_112186.1	NA	NA	0	0	0	0	12	0	0	0	0
Bacteria	__Firmicutes	__Bacilli	__Bacillales	__Paenibacillaceae	__Paenibacillus	__Paenibacillus aceti	1	1	NR_151978.1	NA	NA	0	0	0	0	13	0	0	0	0
Bacteria	__Proteobacteria	__Gammaproteobacteria	__Legionellales	__Legionellaceae	__Legionella	__Legionella rowbothamii	1	1	NR_036804.1	NA	NA	0	0	0	0	12	0	0	0	0
	__	__	__	__	__	__	1	1	NA	NA	NA	0	0	0	0	6	5	0	0	0
Bacteria	__Bacteroidetes	__Chitinophagia	__Chitinophagales	__Chitinophagaceae	__Niastella	__Niastella yeongjuensis	1	1	NR_043672.1	NA	NA	0	0	0	0	0	9	0	0	0
Bacteria	__Proteobacteria	__Alphaproteobacteria	__Hyphomicrobiales	__Phyllobacteriaceae	__Hoeflea	__Hoeflea olei	1	1	NR_136771.1	NA	NA	0	0	0	0	0	6	0	0	0
Bacteria	__Proteobacteria	__Alphaproteobacteria	__Hyphomicrobiales	__Beijerinckiaceae	__Methylovirgula	__Methylovirgula ligni	1	1	NR_044611.1	NA	NA	0	0	0	0	0	12	0	0	0
Bacteria	__Planctomycetes	__Planctomycetia	__Pirellulales	__Thermoguttaceae	__Thermostilla	__Thermostilla marina	1	1	NR_148598.1	NA	NA	0	0	0	0	0	3	0	8	0
	__	__	__	__	__	__	1	1	NA	NA	NA	0	0	0	0	0	0	12	0	0
Bacteria	__Proteobacteria	__Alphaproteobacteria	__Rhodospirillales	__Azospirillaceae	__Nitrospirillum	__Nitrospirillum amazonense	1	1	NR_104981.1	NA	NA	0	0	0	0	0	0	15	0	0
	__	__	__	__	__	__	1	1	NA	NA	NA	0	0	0	0	0	0	14	0	0
Bacteria	__Proteobacteria	__Deltaproteobacteria	__Myxococcales	__Sandaracinaceae	__Sandaracinus	__Sandaracinus amylolyticus	1	1	NR_118001.1	NA	NA	0	0	0	0	0	0	15	0	0
	__	__	__	__	__	__	1	1	NA	NA	NA	0	0	0	0	0	0	15	0	0
Bacteria	__Bacteroidetes	__Chitinophagia	__Chitinophagales	__Chitinophagaceae	__Flavitalea	__Flavitalea antarctica	1	1	NR_157626.1	NA	NA	0	0	0	0	0	0	15	0	0
Bacteria	__Proteobacteria	__Alphaproteobacteria	__Hyphomicrobiales	__Devosiaceae	__Devosia	__Devosia insulae	1	1	NR_044036.1	NA	NA	0	0	0	0	0	0	0	14	0
Bacteria	__Proteobacteria	__Alphaproteobacteria	__Hyphomicrobiales	__Hyphomicrobiaceae	__Methyloligella	__Methyloligella solikamskensis	1	1	NR_125614.1	NA	NA	0	0	0	0	0	0	0	8	0
Bacteria	__Verrucomicrobia	__Opitutae	__Opitutales	__Opitutaceae	__Lacunisphaera	__Lacunisphaera limnophila	1	1	NR_146349.1	NA	NA	0	0	0	0	0	0	0	14	0
Bacteria	__Proteobacteria	__Gammaproteobacteria	__Legionellales	__Coxiellaceae	__Coxiella	__Coxiella cheraxi	1	1	NR_116014.1	NA	NA	0	0	0	0	0	0	0	12	0
Bacteria	__Actinobacteria	__Actinomycetia	__Jatrophihabitantales	__Jatrophihabitantaceae	__Jatrophihabitans	__Jatrophihabitans soli	1	1	NR_135866.1	NA	NA	0	0	0	0	0	0	0	11	0
	__	__	__	__	__	__	1	1	NA	NA	NA	0	0	0	0	0	0	0	15	0
Bacteria	__Proteobacteria	__Betaproteobacteria	__Nitrosomonadales	__Nitrosomonadaceae	__Nitrosospira	__Nitrosospira multiformis	1	1	NR_112159.1	NA	NA	0	0	0	0	0	0	0	13	0
Bacteria	__Proteobacteria	__Deltaproteobacteria	__Desulfuromonadales	__Syntrophotaleaceae	__Syntrophotalea	__Syntrophotalea carbinolica	1	1	NR_075013.1	NA	NA	12	0	0	0	0	0	0	0	0
Bacteria	__Proteobacteria	__Alphaproteobacteria	__Hyphomicrobiales	__Reyranellaceae	__Reyranella	__Reyranella terrae	1	1	NR_157018.1	NA	NA	9	0	0	0	0	0	0	0	0
Bacteria	__Bacteroidetes	__Flavobacteriia	__Flavobacteriales	__Flavobacteriaceae	__Flavobacterium	__Flavobacterium caeni	1	1	NR_114264.1	NA	NA	12	0	0	0	0	0	0	0	0
Bacteria	__Proteobacteria	__Alphaproteobacteria	__Micropepsales	__Micropepsaceae	__Rhizomicrobium	__Rhizomicrobium palustre	1	1	NR_112186.1	NA	NA	14	0	0	0	0	0	0	0	0
Bacteria	__Planctomycetes	__Phycisphaerae	__Tepidisphaerales	__Tepidisphaeraceae	__Tepidisphaera	__Tepidisphaera mucosa	1	1	NR_148582.1	NA	NA	11	0	0	0	0	0	0	0	0
Bacteria	__Verrucomicrobia	__Verrucomicrobiae	__Verrucomicrobiales	__Verrucomicrobia subdivision 3	__Limisphaera	__Limisphaera ngatamarikiensis	1	1	NR_134756.1	NA	NA	12	0	0	0	0	0	0	0	0
Bacteria	__Proteobacteria	__Betaproteobacteria	__Burkholderiales	__Oxalobacteraceae	__Noviherbaspirillum	__Noviherbaspirillum canariense	1	1	NR_118039.1	NA	NA	13	0	0	0	0	0	0	0	0
Bacteria	__Proteobacteria	__Alphaproteobacteria	__Sphingomonadales	__Sphingomonadaceae	__Sphingomonas	__Sphingomonas limnosediminicola	1	1	NR_157773.1	NA	NA	13	0	0	0	0	0	0	0	0
	__	__	__	__	__	__	1	1	NA	NA	NA	8	0	0	0	0	0	4	0	0
Bacteria	__Bacteroidetes	__Sphingobacteriia	__Sphingobacteriales	__Sphingobacteriaceae	__Daejeonella	__Daejeonella rubra	1	1	NR_118090.1	NA	NA	6	0	4	0	0	0	0	0	0
Bacteria	__Verrucomicrobia	__Verrucomicrobiae	__Verrucomicrobiales	__Verrucomicrobia subdivision 3	__Limisphaera	__Limisphaera ngatamarikiensis	1	1	NR_134756.1	NA	NA	5	0	0	0	0	4	0	0	0
Bacteria	__Proteobacteria	__Oligoflexia	__Bdellovibrionales	__Bdellovibrionaceae	__Bdellovibrio	__Bdellovibrio exovorus	1	1	NR_102876.1	NA	NA	4	0	9	0	0	0	0	0	0
	__	__	__	__	__	__	1	1	NA	NA	NA	3	0	0	0	0	3	3	0	0
Bacteria	__Firmicutes	__Clostridia	__Natranaerobiales	__Natranaerobiaceae	__Natranaerobaculum	__Natranaerobaculum magadiense	1	1	NR_135713.1	NA	NA	0	12	0	0	0	0	0	0	0
Bacteria	__Bacteroidetes	__Sphingobacteriia	__Sphingobacteriales	__Sphingobacteriaceae	__Solitalea	__Solitalea canadensis	1	1	NR_040906.1	NA	NA	0	12	0	0	0	0	0	0	0
	__	__	__	__	__	__	1	1	NA	NA	NA	0	9	0	0	0	0	0	0	0
	__	__	__	__	__	__	1	1	NA	NA	NA	0	14	0	0	0	0	0	0	0
Bacteria	__Proteobacteria	__Betaproteobacteria	__Burkholderiales	__Comamonadaceae	__Variovorax	__Variovorax ureilyticus	1	1	NR_169351.1	NA	NA	0	13	0	0	0	0	0	0	0
Bacteria	__Proteobacteria	__Betaproteobacteria	__Nitrosomonadales	__Sterolibacteriaceae	__Denitratisoma	__Denitratisoma oestradiolicum	1	1	NR_043249.1	NA	NA	0	11	0	0	0	0	0	0	0
	__	__	__	__	__	__	1	1	NA	NA	NA	0	13	0	0	0	0	0	0	0
Bacteria	__Proteobacteria	__Alphaproteobacteria	__Hyphomicrobiales	__Rhizobiaceae	__Rhizobium	__Rhizobium undicola	1	1	NR_026463.1	NA	NA	0	14	0	0	0	0	0	0	0
	__	__	__	__	__	__	1	1	NA	NA	NA	0	13	0	0	0	0	0	0	0
Bacteria	__Proteobacteria	__Deltaproteobacteria	__Myxococcales	__Kofleriaceae	__Kofleria	__Kofleria flava	1	1	NR_041981.1	NA	NA	0	7	0	3	0	0	0	0	0
	__	__	__	__	__	__	1	1	NA	NA	NA	0	7	0	5	0	0	0	0	0
Bacteria	__Bacteroidetes	__Chitinophagia	__Chitinophagales	__Chitinophagaceae	__Ferruginibacter	__Ferruginibacter yonginensis	1	1	NR_133743.1	NA	NA	0	5	0	6	0	0	0	0	0
	__	__	__	__	__	__	1	1	NA	NA	NA	0	5	0	0	0	7	0	0	0
Bacteria	__Proteobacteria	__Alphaproteobacteria	__Hyphomicrobiales	__Devosiaceae	__Devosia	__Devosia marina	1	1	NR_170430.1	NA	NA	0	2	7	0	0	0	0	0	5
	__	__	__	__	__	__	1	1	NA	NA	NA	0	0	14	0	0	0	0	0	0
Bacteria	__Proteobacteria	__Alphaproteobacteria	__Hyphomicrobiales	__Beijerinckiaceae	__Methyloferula	__Methyloferula stellata	1	1	NR_117077.1	NA	NA	0	0	13	0	0	0	0	0	0
Bacteria	__Proteobacteria	__Alphaproteobacteria	__Caulobacterales	__Caulobacteraceae	__Phenylobacterium	__Phenylobacterium falsum	1	1	NR_042277.1	NA	NA	0	0	14	0	0	0	0	0	0
Bacteria	__Acidobacteria	__Vicinamibacteria	__	__Vicinamibacteraceae	__Luteitalea	__Luteitalea pratensis	1	1	NR_156918.1	NA	NA	0	0	14	0	0	0	0	0	0
Bacteria	__Bacteroidetes	__Flavobacteriia	__Flavobacteriales	__Flavobacteriaceae	__Flavobacterium	__Flavobacterium caeni	1	1	NR_114264.1	NA	NA	0	0	14	0	0	0	0	0	0
Bacteria	__Planctomycetes	__Phycisphaerae	__Tepidisphaerales	__Tepidisphaeraceae	__Tepidisphaera	__Tepidisphaera mucosa	1	1	NR_148582.1	NA	NA	0	0	14	0	0	0	0	0	0
Bacteria	__Verrucomicrobia	__Verrucomicrobiae	__Verrucomicrobiales	__Verrucomicrobia subdivision 3	__Limisphaera	__Limisphaera ngatamarikiensis	1	1	NR_134756.1	NA	NA	0	0	14	0	0	0	0	0	0
	__	__	__	__	__	__	1	1	NA	NA	NA	0	0	12	0	0	0	0	0	0
Bacteria	__Firmicutes	__Bacilli	__Bacillales	__Paenibacillaceae	__Paenibacillus	__Paenibacillus chitinolyticus	1	1	NR_112053.1	NA	NA	0	0	13	0	0	0	0	0	0
Bacteria	__Chloroflexi	__Caldilineae	__Caldilineales	__Caldilineaceae	__Caldilinea	__Caldilinea aerophila	1	1	NR_074397.1	NA	NA	0	0	7	0	0	0	0	4	0
Bacteria	__Proteobacteria	__Betaproteobacteria	__Nitrosomonadales	__Sterolibacteriaceae	__Sulfurisoma	__Sulfurisoma sediminicola	1	1	NR_125471.1	NA	NA	0	0	0	12	0	0	0	0	0
	__	__	__	__	__	__	1	1	NA	NA	NA	0	0	0	6	0	0	0	0	0
Bacteria	__Verrucomicrobia	__Opitutae	__Opitutales	__Opitutaceae	__Opitutus	__Opitutus terrae	1	1	NR_028890.1	NA	NA	0	0	0	12	0	0	0	0	0
Bacteria	__Proteobacteria	__Gammaproteobacteria	__Cellvibrionales	__Cellvibrionaceae	__Cellvibrio	__Cellvibrio fibrivorans	1	1	NR_025420.1	NA	NA	0	0	0	9	0	0	0	0	0
Bacteria	__Acidobacteria	__Acidobacteriia	__Bryobacterales	__Bryobacteraceae	__Paludibaculum	__Paludibaculum fermentans	1	1	NR_134120.1	NA	NA	0	0	0	10	0	0	0	0	0
Bacteria	__Acidobacteria	__Vicinamibacteria	__	__Vicinamibacteraceae	__Vicinamibacter	__Vicinamibacter silvestris	1	1	NR_151905.1	NA	NA	0	0	0	10	0	0	0	0	0
Bacteria	__Proteobacteria	__Gammaproteobacteria	__Legionellales	__Legionellaceae	__Legionella	__Legionella spiritensis	1	1	NR_117699.1	NA	NA	0	0	0	8	0	0	0	0	0
Bacteria	__Verrucomicrobia	__Opitutae	__Opitutales	__Opitutaceae	__Opitutus	__Opitutus terrae	1	1	NR_028890.1	NA	NA	0	0	0	9	0	0	0	0	0
Bacteria	__Proteobacteria	__Betaproteobacteria	__Rhodocyclales	__Rhodocyclaceae	__Oryzomicrobium	__Oryzomicrobium terrae	1	1	NR_156084.1	NA	NA	0	0	0	8	0	0	0	0	0
Bacteria	__Proteobacteria	__Gammaproteobacteria	__Legionellales	__Legionellaceae	__Legionella	__Legionella qingyii	1	1	NR_171519.1	NA	NA	0	0	0	7	0	0	0	0	0
Bacteria	__Proteobacteria	__Deltaproteobacteria	__Myxococcales	__Polyangiaceae	__Racemicystis	__Racemicystis persica	1	1	NR_156102.1	NA	NA	0	0	0	11	0	0	0	0	0
Bacteria	__Proteobacteria	__Oligoflexia	__Bdellovibrionales	__Bdellovibrionaceae	__Bdellovibrio	__Bdellovibrio bacteriovorus	1	1	NR_027553.1	NA	NA	0	0	0	12	0	0	0	0	0
Bacteria	__Proteobacteria	__Gammaproteobacteria	__Nevskiales	__Sinobacteraceae	__Nevskia	__Nevskia soli	1	1	NR_044135.1	NA	NA	0	0	0	12	0	0	0	0	0
Bacteria	__Proteobacteria	__Oligoflexia	__Bdellovibrionales	__Bdellovibrionaceae	__Bdellovibrio	__Bdellovibrio bacteriovorus	1	1	NR_027553.1	NA	NA	0	0	0	9	0	0	0	0	0
Bacteria	__Proteobacteria	__Alphaproteobacteria	__Hyphomonadales	__Hyphomonadaceae	__Asprobacter	__Asprobacter aquaticus	1	1	NR_159164.1	NA	NA	0	0	0	9	0	0	0	0	0
Bacteria	__Proteobacteria	__Deltaproteobacteria	__Myxococcales	__Kofleriaceae	__Kofleria	__Kofleria flava	1	1	NR_041981.1	NA	NA	0	0	0	7	0	0	0	0	4
Bacteria	__Bacteroidetes	__Chitinophagia	__Chitinophagales	__Chitinophagaceae	__Ferruginibacter	__Ferruginibacter profundus	1	1	NR_148259.1	NA	NA	0	0	0	6	0	0	5	0	0
Bacteria	__Verrucomicrobia	__Terrimicrobia	__Terrimicrobiales	__Terrimicrobiaceae	__Terrimicrobium	__Terrimicrobium sacchariphilum	1	1	NR_133878.1	NA	NA	0	0	0	6	6	0	0	0	0
	__	__	__	__	__	__	1	1	NA	NA	NA	0	0	0	5	0	0	5	0	0
	__	__	__	__	__	__	1	1	NA	NA	NA	0	0	0	6	0	0	3	5	0
	__	__	__	__	__	__	1	1	NA	NA	NA	0	0	0	2	0	0	6	3	0
Bacteria	__Proteobacteria	__Deltaproteobacteria	__Desulfuromonadales	__Geobacteraceae	__Geobacter	__Geobacter metallireducens	1	1	NR_075011.1	NA	NA	0	0	0	4	0	0	0	9	0
Bacteria	__Proteobacteria	__Betaproteobacteria	__Burkholderiales	__Oxalobacteraceae	__Noviherbaspirillum	__Noviherbaspirillum canariense	1	1	NR_118039.1	NA	NA	0	0	0	0	13	0	0	0	0
Bacteria	__Verrucomicrobia	__Verrucomicrobiae	__Verrucomicrobiales	__Verrucomicrobia subdivision 3	__Limisphaera	__Limisphaera ngatamarikiensis	1	1	NR_134756.1	NA	NA	0	0	0	0	11	0	0	0	0
Bacteria	__Proteobacteria	__Gammaproteobacteria	__Legionellales	__Coxiellaceae	__Coxiella	__Coxiella burnetii	1	1	NR_104916.1	NA	NA	0	0	0	0	13	0	0	0	0
Bacteria	__Bacteroidetes	__Flavobacteriia	__Flavobacteriales	__Weeksellaceae	__Chryseobacterium	__Chryseobacterium wanjuense	1	1	NR_043678.1	NA	NA	0	0	0	0	9	0	0	0	0
Bacteria	__Bacteroidetes	__Sphingobacteriia	__Sphingobacteriales	__Sphingobacteriaceae	__Pedobacter	__Pedobacter agrisoli	1	1	NR_159893.1	NA	NA	0	0	0	0	9	0	0	0	3
	__	__	__	__	__	__	1	1	NA	NA	NA	0	0	0	0	8	0	0	0	3
Bacteria	__Proteobacteria	__Alphaproteobacteria	__Rhodospirillales	__Rhodospirillaceae	__Marispirillum	__Marispirillum indicum	1	1	NR_044545.1	NA	NA	0	0	0	0	1	4	5	0	0
Bacteria	__Proteobacteria	__Deltaproteobacteria	__Myxococcales	__Polyangiaceae	__Racemicystis	__Racemicystis persica	1	1	NR_156102.1	NA	NA	0	0	0	0	0	10	0	0	0
Bacteria	__Proteobacteria	__Betaproteobacteria	__Burkholderiales	__Oxalobacteraceae	__Glaciimonas	__Glaciimonas alpina	1	1	NR_135902.1	NA	NA	0	0	0	0	0	8	0	0	0
Bacteria	__Proteobacteria	__Alphaproteobacteria	__Hyphomicrobiales	__Rhizobiaceae	__Rhizobium	__Rhizobium azibense	1	1	NR_133841.1	NA	NA	0	0	0	0	0	12	0	0	0
Bacteria	__Bacteroidetes	__Flavobacteriia	__Flavobacteriales	__Flavobacteriaceae	__Arenibacter	__Arenibacter algicola	1	1	NR_116561.1	NA	NA	0	0	0	0	0	12	0	0	0
Bacteria	__Proteobacteria	__Alphaproteobacteria	__Sphingomonadales	__Sphingomonadaceae	__Sphingomonas	__Sphingomonas melonis	1	1	NR_028626.1	NA	NA	0	0	0	0	0	10	0	0	0
Bacteria	__Planctomycetes	__Phycisphaerae	__Tepidisphaerales	__Tepidisphaeraceae	__Tepidisphaera	__Tepidisphaera mucosa	1	1	NR_148582.1	NA	NA	0	0	0	0	0	8	0	0	0
Bacteria	__Verrucomicrobia	__Terrimicrobia	__Terrimicrobiales	__Terrimicrobiaceae	__Terrimicrobium	__Terrimicrobium sacchariphilum	1	1	NR_133878.1	NA	NA	0	0	0	0	0	7	0	0	0
Bacteria	__Proteobacteria	__Alphaproteobacteria	__Rhodospirillales	__Rhodospirillaceae	__Ferrovibrio	__Ferrovibrio xuzhouensis	1	1	NR_145543.1	NA	NA	0	0	0	0	0	10	0	0	0
Bacteria	__Bacteroidetes	__Chitinophagia	__Chitinophagales	__Chitinophagaceae	__Ilyomonas	__Ilyomonas limi	1	1	NR_164990.1	NA	NA	0	0	0	0	0	3	0	9	0
Bacteria	__Proteobacteria	__Gammaproteobacteria	__Legionellales	__Legionellaceae	__Legionella	__Legionella impletisoli	1	1	NR_041321.1	NA	NA	0	0	0	0	0	0	14	0	0
Bacteria	__Actinobacteria	__Acidimicrobiia	__Acidimicrobiales	__Iamiaceae	__Rhabdothermincola	__Rhabdothermincola sediminis	1	1	NR_173681.1	NA	NA	0	0	0	0	0	0	12	0	0
	__	__	__	__	__	__	1	1	NA	NA	NA	0	0	0	0	0	0	13	0	0
Bacteria	__Bacteroidetes	__Chitinophagia	__Chitinophagales	__Chitinophagaceae	__Chitinophaga	__Chitinophaga taiwanensis	1	1	NR_133721.1	NA	NA	0	0	0	0	0	0	12	0	0
Bacteria	__Bacteroidetes	__Chitinophagia	__Chitinophagales	__Chitinophagaceae	__Deminuibacter	__Deminuibacter soli	1	1	NR_173512.1	NA	NA	0	0	0	0	0	0	13	0	0
Bacteria	__Proteobacteria	__Oligoflexia	__Bdellovibrionales	__Bdellovibrionaceae	__Bdellovibrio	__Bdellovibrio bacteriovorus	1	1	NR_027553.1	NA	NA	0	0	0	0	0	0	7	2	0
Bacteria	__Planctomycetes	__Planctomycetia	__Pirellulales	__Thermoguttaceae	__Thermogutta	__Thermogutta terrifontis	1	1	NR_134826.1	NA	NA	0	0	0	0	0	0	8	4	0
Bacteria	__Proteobacteria	__Alphaproteobacteria	__Sphingomonadales	__Erythrobacteraceae	__Qipengyuania	__Qipengyuania seohaensis	1	1	NR_025817.1	NA	NA	0	0	0	0	0	0	0	10	0
Bacteria	__Proteobacteria	__Alphaproteobacteria	__Rhodospirillales	__Rhodospirillaceae	__Haematospirillum	__Haematospirillum jordaniae	1	1	NR_145528.1	NA	NA	0	0	0	0	0	0	0	12	0
Bacteria	__Chloroflexi	__Caldilineae	__Caldilineales	__Caldilineaceae	__Litorilinea	__Litorilinea aerophila	1	1	NR_132330.1	NA	NA	0	0	0	0	0	0	0	13	0
Bacteria	__Chloroflexi	__Dehalococcoidia	__	__	__Dehalogenimonas	__Dehalogenimonas lykanthroporepellens	1	1	NR_044550.1	NA	NA	0	0	0	0	0	0	0	0	14
Bacteria	__Proteobacteria	__Alphaproteobacteria	__Rhodobacterales	__Rhodobacteraceae	__Paracoccus	__Paracoccus subflavus	1	1	NR_169472.1	NA	NA	10	0	0	0	0	0	0	0	0
Bacteria	__Proteobacteria	__Alphaproteobacteria	__Rickettsiales	__Rickettsiaceae	__Rickettsia	__Rickettsia montanensis	1	1	NR_025920.1	NA	NA	10	0	0	0	0	0	0	0	0
	__	__	__	__	__	__	1	1	NA	NA	NA	12	0	0	0	0	0	0	0	0
Bacteria	__Proteobacteria	__Gammaproteobacteria	__Xanthomonadales	__Xanthomonadaceae	__Arenimonas	__Arenimonas oryziterrae	1	1	NR_117307.1	NA	NA	7	0	0	0	0	0	0	0	0
Bacteria	__Proteobacteria	__Alphaproteobacteria	__Hyphomicrobiales	__Hyphomicrobiaceae	__Hyphomicrobium	__Hyphomicrobium zavarzinii	1	1	NR_026429.1	NA	NA	10	0	0	0	0	0	0	0	0
Bacteria	__Verrucomicrobia	__Opitutae	__Opitutales	__Opitutaceae	__Opitutus	__Opitutus terrae	1	1	NR_028890.1	NA	NA	11	0	0	0	0	0	0	0	0
Bacteria	__Proteobacteria	__Alphaproteobacteria	__Sphingomonadales	__Sphingomonadaceae	__Rhizorhabdus	__Rhizorhabdus argentea	1	1	NR_133845.1	NA	NA	13	0	0	0	0	0	0	0	0
Bacteria	__Proteobacteria	__Alphaproteobacteria	__Caulobacterales	__Caulobacteraceae	__Brevundimonas	__Brevundimonas balnearis	1	1	NR_156861.1	NA	NA	12	0	0	0	0	0	0	0	0
Bacteria	__Proteobacteria	__Alphaproteobacteria	__Micropepsales	__Micropepsaceae	__Rhizomicrobium	__Rhizomicrobium electricum	1	1	NR_108115.1	NA	NA	13	0	0	0	0	0	0	0	0
Bacteria	__Bacteroidetes	__Chitinophagia	__Chitinophagales	__Chitinophagaceae	__Parafilimonas	__Parafilimonas terrae	1	1	NR_134123.1	NA	NA	12	0	0	0	0	0	0	0	0
Bacteria	__Proteobacteria	__Gammaproteobacteria	__Pseudomonadales	__Pseudomonadaceae	__Azomonas	__Azomonas macrocytogenes	1	1	NR_041036.1	NA	NA	9	0	0	0	0	0	0	0	0
	__	__	__	__	__	__	1	1	NA	NA	NA	11	0	0	0	0	0	0	0	0
Bacteria	__Proteobacteria	__Gammaproteobacteria	__Xanthomonadales	__Xanthomonadaceae	__Arenimonas	__Arenimonas daechungensis	1	1	NR_109442.1	NA	NA	13	0	0	0	0	0	0	0	0
	__	__	__	__	__	__	1	1	NA	NA	NA	11	0	0	0	0	0	0	0	0
	__	__	__	__	__	__	1	1	NA	NA	NA	12	0	0	0	0	0	0	0	0
Bacteria	__Verrucomicrobia	__Verrucomicrobiae	__Verrucomicrobiales	__Verrucomicrobia subdivision 3	__Limisphaera	__Limisphaera ngatamarikiensis	1	1	NR_134756.1	NA	NA	8	0	0	0	0	0	0	0	0
Bacteria	__Proteobacteria	__Gammaproteobacteria	__Xanthomonadales	__Rhodanobacteraceae	__Tahibacter	__Tahibacter aquaticus	1	1	NR_115098.1	NA	NA	9	0	0	0	0	0	0	0	0
	__	__	__	__	__	__	1	1	NA	NA	NA	9	0	0	0	0	0	0	0	0
Bacteria	__Bacteroidetes	__Cytophagia	__Cytophagales	__Fulvivirgaceae	__Chryseolinea	__Chryseolinea soli	1	1	NR_165708.1	NA	NA	0	13	0	0	0	0	0	0	0
Bacteria	__Verrucomicrobia	__Verrucomicrobiae	__Verrucomicrobiales	__Verrucomicrobiaceae	__Roseimicrobium	__Roseimicrobium gellanilyticum	1	1	NR_113148.1	NA	NA	0	11	0	0	0	0	0	0	0
	__	__	__	__	__	__	1	1	NA	NA	NA	0	9	0	0	0	0	0	0	0
Bacteria	__Firmicutes	__	__	__	__Hydrogenispora	__Hydrogenispora ethanolica	1	1	NR_125455.1	NA	NA	0	11	0	0	0	0	0	0	0
Bacteria	__Proteobacteria	__Alphaproteobacteria	__Micropepsales	__Micropepsaceae	__Rhizomicrobium	__Rhizomicrobium palustre	1	1	NR_112186.1	NA	NA	0	13	0	0	0	0	0	0	0
Bacteria	__Proteobacteria	__Betaproteobacteria	__Burkholderiales	__Comamonadaceae	__Ramlibacter	__Ramlibacter solisilvae	1	1	NR_133837.1	NA	NA	0	10	0	0	0	0	0	0	0
Bacteria	__Proteobacteria	__Alphaproteobacteria	__Rhodospirillales	__Rhodospirillaceae	__Dongia	__Dongia soli	1	1	NR_146690.1	NA	NA	0	8	0	3	0	0	0	0	0
	__	__	__	__	__	__	1	1	NA	NA	NA	0	7	0	6	0	0	0	0	0
	__	__	__	__	__	__	1	1	NA	NA	NA	0	5	0	1	0	0	3	0	0
	__	__	__	__	__	__	1	1	NA	NA	NA	0	5	0	0	0	0	7	0	0
Bacteria	__Proteobacteria	__Gammaproteobacteria	__Chromatiales	__Granulosicoccaceae	__Sulfuriflexus	__Sulfuriflexus mobilis	1	1	NR_152000.1	NA	NA	0	5	8	0	0	0	0	0	0
Bacteria	__Acidobacteria	__Vicinamibacteria	__	__Vicinamibacteraceae	__Vicinamibacter	__Vicinamibacter silvestris	1	1	NR_151905.1	NA	NA	0	3	0	0	0	0	0	0	10
Bacteria	__Verrucomicrobia	__Verrucomicrobiae	__Verrucomicrobiales	__Verrucomicrobia subdivision 3	__Limisphaera	__Limisphaera ngatamarikiensis	1	1	NR_134756.1	NA	NA	0	0	13	0	0	0	0	0	0
Bacteria	__Proteobacteria	__Alphaproteobacteria	__Hyphomicrobiales	__Rhizobiaceae	__Rhizobium	__Rhizobium azooxidifex	1	1	NR_144599.1	NA	NA	0	0	13	0	0	0	0	0	0
	__	__	__	__	__	__	1	1	NA	NA	NA	0	0	12	0	0	0	0	0	0
Bacteria	__Verrucomicrobia	__Verrucomicrobiae	__Verrucomicrobiales	__Verrucomicrobia subdivision 3	__Limisphaera	__Limisphaera ngatamarikiensis	1	1	NR_134756.1	NA	NA	0	0	13	0	0	0	0	0	0
Bacteria	__Proteobacteria	__Betaproteobacteria	__Burkholderiales	__Oxalobacteraceae	__Noviherbaspirillum	__Noviherbaspirillum autotrophicum	1	1	NR_157008.1	NA	NA	0	0	12	0	0	0	0	0	0
	__	__	__	__	__	__	1	1	NR_174322.1	NA	NA	0	0	12	0	0	0	0	0	0
Bacteria	__Proteobacteria	__Deltaproteobacteria	__Myxococcales	__Sandaracinaceae	__Sandaracinus	__Sandaracinus amylolyticus	1	1	NR_118001.1	NA	NA	0	0	13	0	0	0	0	0	0
Bacteria	__Proteobacteria	__Deltaproteobacteria	__Myxococcales	__Polyangiaceae	__Racemicystis	__Racemicystis persica	1	1	NR_156102.1	NA	NA	0	0	12	0	0	0	0	0	0
Bacteria	__Bacteroidetes	__Flavobacteriia	__Flavobacteriales	__Crocinitomicaceae	__Fluviicola	__Fluviicola chungangensis	1	1	NR_169394.1	NA	NA	0	0	9	0	0	0	0	0	4
	__	__	__	__	__	__	1	1	NA	NA	NA	0	0	7	0	0	5	0	0	0
	__	__	__	__	__	__	1	1	NA	NA	NA	0	0	0	12	0	0	0	0	0
Bacteria	__Verrucomicrobia	__Verrucomicrobiae	__Verrucomicrobiales	__Verrucomicrobia subdivision 3	__Limisphaera	__Limisphaera ngatamarikiensis	1	1	NR_134756.1	NA	NA	0	0	0	13	0	0	0	0	0
Bacteria	__Proteobacteria	__Alphaproteobacteria	__Sphingomonadales	__Erythrobacteraceae	__Erythrobacter	__Erythrobacter colymbi	1	1	NR_114328.1	NA	NA	0	0	0	9	0	0	0	0	0
	__	__	__	__	__	__	1	1	NA	NA	NA	0	0	0	10	0	0	0	0	0
Bacteria	__Proteobacteria	__Alphaproteobacteria	__Micropepsales	__Micropepsaceae	__Rhizomicrobium	__Rhizomicrobium electricum	1	1	NR_108115.1	NA	NA	0	0	0	10	0	0	0	0	0
Bacteria	__Proteobacteria	__Alphaproteobacteria	__Micropepsales	__Micropepsaceae	__Rhizomicrobium	__Rhizomicrobium palustre	1	1	NR_112186.1	NA	NA	0	0	0	8	0	0	0	0	0
Bacteria	__Acidobacteria	__Vicinamibacteria	__	__Vicinamibacteraceae	__Vicinamibacter	__Vicinamibacter silvestris	1	1	NR_151905.1	NA	NA	0	0	0	10	0	0	0	0	0
Bacteria	__Verrucomicrobia	__Verrucomicrobiae	__Verrucomicrobiales	__Verrucomicrobia subdivision 3	__Limisphaera	__Limisphaera ngatamarikiensis	1	1	NR_134756.1	NA	NA	0	0	0	11	0	0	0	0	0
Bacteria	__Proteobacteria	__Gammaproteobacteria	__Nevskiales	__Steroidobacteraceae	__Povalibacter	__Povalibacter uvarum	1	1	NR_126172.1	NA	NA	0	0	0	11	0	0	0	0	0
	__	__	__	__	__	__	1	1	NA	NA	NA	0	0	0	7	0	0	0	3	0
Bacteria	__Bacteroidetes	__Chitinophagia	__Chitinophagales	__Chitinophagaceae	__Terrimonas	__Terrimonas lutea	1	1	NR_041250.1	NA	NA	0	0	0	5	0	0	3	0	0
Bacteria	__Proteobacteria	__Betaproteobacteria	__Rhodocyclales	__Zoogloeaceae	__Azoarcus	__Azoarcus olearius	1	1	NR_108183.1	NA	NA	0	0	0	6	3	0	0	0	0
Bacteria	__Proteobacteria	__Gammaproteobacteria	__Pseudomonadales	__Pseudomonadaceae	__Pseudomonas	__Pseudomonas salegens	1	1	NR_134140.1	NA	NA	0	0	0	3	0	0	0	8	0
Bacteria	__Proteobacteria	__Oligoflexia	__Bdellovibrionales	__Bdellovibrionaceae	__Bdellovibrio	__Bdellovibrio bacteriovorus	1	1	NR_027553.1	NA	NA	0	0	0	5	0	0	0	8	0
	__	__	__	__	__	__	1	1	NA	NA	NA	0	0	0	0	11	0	0	0	0
Bacteria	__Proteobacteria	__Betaproteobacteria	__Burkholderiales	__Alcaligenaceae	__Pigmentiphaga	__Pigmentiphaga soli	1	1	NR_132681.1	NA	NA	0	0	0	0	12	0	0	0	0
Bacteria	__Bacteroidetes	__Chitinophagia	__Chitinophagales	__Chitinophagaceae	__Flavipsychrobacter	__Flavipsychrobacter stenotrophus	1	1	NR_171478.1	NA	NA	0	0	0	0	12	0	0	0	0
Bacteria	__Bacteroidetes	__Chitinophagia	__Chitinophagales	__Chitinophagaceae	__Compostibacter	__Compostibacter hankyongensis	1	1	NR_151975.1	NA	NA	0	0	0	0	10	0	0	0	0
Bacteria	__Proteobacteria	__Alphaproteobacteria	__Rhodospirillales	__Azospirillaceae	__Azospirillum	__Azospirillum lipoferum	1	1	NR_044950.1	NA	NA	0	0	0	0	11	0	0	0	0
Bacteria	__Proteobacteria	__Gammaproteobacteria	__Xanthomonadales	__Xanthomonadaceae	__Chujaibacter	__Chujaibacter soli	1	1	NR_145539.1	NA	NA	0	0	0	0	0	12	0	0	0
Bacteria	__Proteobacteria	__Gammaproteobacteria	__Chromatiales	__Thioprofundaceae	__Thioprofundum	__Thioprofundum lithotrophicum	1	1	NR_112829.1	NA	NA	0	0	0	0	0	10	0	0	0
Bacteria	__Proteobacteria	__Alphaproteobacteria	__Hyphomicrobiales	__Kaistiaceae	__Bauldia	__Bauldia consociata	1	1	NR_044600.1	NA	NA	0	0	0	0	0	5	0	0	0
	__	__	__	__	__	__	1	1	NA	NA	NA	0	0	0	0	0	9	0	0	0
Bacteria	__Gemmatimonadetes	__Gemmatimonadetes	__Gemmatimonadales	__Gemmatimonadaceae	__Roseisolibacter	__Roseisolibacter agri	1	1	NR_163645.1	NA	NA	0	0	0	0	0	9	0	0	0
Bacteria	__Proteobacteria	__Gammaproteobacteria	__Legionellales	__Coxiellaceae	__Aquicella	__Aquicella siphonis	1	1	NR_025764.1	NA	NA	0	0	0	0	0	10	0	0	0
Bacteria	__Acidobacteria	__Acidobacteriia	__Acidobacteriales	__Acidobacteriaceae	__Edaphobacter	__Edaphobacter aggregans	1	1	NR_043898.1	NA	NA	0	0	0	0	0	5	0	0	7
Bacteria	__Bacteroidetes	__Cytophagia	__Cytophagales	__Fulvivirgaceae	__Chryseolinea	__Chryseolinea soli	1	1	NR_165708.1	NA	NA	0	0	0	0	0	0	12	0	0
Bacteria	__Acidobacteria	__Vicinamibacteria	__	__Vicinamibacteraceae	__Vicinamibacter	__Vicinamibacter silvestris	1	1	NR_151905.1	NA	NA	0	0	0	0	0	0	11	0	0
Bacteria	__Proteobacteria	__Alphaproteobacteria	__Sphingomonadales	__Erythrobacteraceae	__Erythrobacter	__Erythrobacter colymbi	1	1	NR_114328.1	NA	NA	0	0	0	0	0	0	10	0	0
Bacteria	__Proteobacteria	__Deltaproteobacteria	__Myxococcales	__Polyangiaceae	__Chondromyces	__Chondromyces lanuginosus	1	1	NR_025345.1	NA	NA	0	0	0	0	0	0	10	0	0
Bacteria	__Proteobacteria	__Alphaproteobacteria	__Hyphomicrobiales	__Xanthobacteraceae	__Pseudolabrys	__Pseudolabrys taiwanensis	1	1	NR_043515.1	NA	NA	0	0	0	0	0	0	12	0	0
	__	__	__	__	__	__	1	1	NA	NA	NA	0	0	0	0	0	0	12	0	0
	__	__	__	__	__	__	1	1	NA	NA	NA	0	0	0	0	0	0	11	0	0
Bacteria	__Verrucomicrobia	__Verrucomicrobiae	__Verrucomicrobiales	__Verrucomicrobia subdivision 3	__Limisphaera	__Limisphaera ngatamarikiensis	1	1	NR_134756.1	NA	NA	0	0	0	0	0	0	0	11	0
Bacteria	__Proteobacteria	__Alphaproteobacteria	__Hyphomicrobiales	__Kaistiaceae	__Bauldia	__Bauldia litoralis	1	1	NR_117251.1	NA	NA	0	0	0	0	0	0	0	12	0
Bacteria	__Proteobacteria	__Gammaproteobacteria	__	__	__Acidibacter	__Acidibacter ferrireducens	1	1	NR_126260.1	NA	NA	0	0	0	0	0	0	0	8	0
Bacteria	__Proteobacteria	__Gammaproteobacteria	__Xanthomonadales	__Xanthomonadaceae	__Luteimonas	__Luteimonas lumbrici	1	1	NR_170461.1	NA	NA	0	0	0	0	0	0	0	8	0
Bacteria	__Bacteroidetes	__Chitinophagia	__Chitinophagales	__Chitinophagaceae	__Mucibacter	__Mucibacter soli	1	1	NR_165710.1	NA	NA	0	0	0	0	0	0	0	0	13
Bacteria	__Proteobacteria	__Oligoflexia	__Bacteriovoracales	__Bacteriovoracaceae	__Peredibacter	__Peredibacter starrii	1	1	NR_024943.1	NA	NA	10	0	0	0	0	0	0	0	0
Bacteria	__Verrucomicrobia	__Opitutae	__Opitutales	__Opitutaceae	__Opitutus	__Opitutus terrae	1	1	NR_028890.1	NA	NA	12	0	0	0	0	0	0	0	0
Bacteria	__Acidobacteria	__Vicinamibacteria	__	__Vicinamibacteraceae	__Vicinamibacter	__Vicinamibacter silvestris	1	1	NR_151905.1	NA	NA	6	0	0	0	0	0	0	0	0
Bacteria	__Actinobacteria	__Thermoleophilia	__Solirubrobacterales	__Conexibacteraceae	__Conexibacter	__Conexibacter stalactiti	1	1	NR_157993.1	NA	NA	12	0	0	0	0	0	0	0	0
	__	__	__	__	__	__	1	1	NA	NA	NA	9	0	0	0	0	0	0	0	0
Bacteria	__Bacteroidetes	__Sphingobacteriia	__Sphingobacteriales	__Sphingobacteriaceae	__Solitalea	__Solitalea canadensis	1	1	NR_040906.1	NA	NA	9	0	0	0	0	0	0	0	0
Bacteria	__Bacteroidetes	__Chitinophagia	__Chitinophagales	__Chitinophagaceae	__Parasegetibacter	__Parasegetibacter luojiensis	1	1	NR_044576.1	NA	NA	9	0	0	0	0	0	0	0	0
Bacteria	__Bacteroidetes	__Chitinophagia	__Chitinophagales	__Chitinophagaceae	__Terrimonas	__Terrimonas rhizosphaerae	1	1	NR_156069.1	NA	NA	11	0	0	0	0	0	0	0	0
Bacteria	__Verrucomicrobia	__Opitutae	__Opitutales	__Opitutaceae	__Opitutus	__Opitutus terrae	1	1	NR_028890.1	NA	NA	10	0	0	0	0	0	0	0	0
Bacteria	__Proteobacteria	__Betaproteobacteria	__Burkholderiales	__Oxalobacteraceae	__Lacisediminimonas	__Lacisediminimonas profundi	1	1	NR_165788.1	NA	NA	10	0	0	0	0	0	0	0	0
	__	__	__	__	__	__	1	1	NA	NA	NA	8	0	0	0	0	0	0	0	0
Bacteria	__Proteobacteria	__Alphaproteobacteria	__Rhodospirillales	__Rhodospirillaceae	__Dongia	__Dongia rigui	1	1	NR_133740.1	NA	NA	10	0	0	0	0	0	0	0	0
	__	__	__	__	__	__	1	1	NA	NA	NA	11	0	0	0	0	0	0	0	0
	__	__	__	__	__	__	1	1	NA	NA	NA	10	0	0	0	0	0	0	0	0
Bacteria	__Planctomycetes	__Planctomycetia	__Planctomycetales	__Planctomycetaceae	__Planctopirus	__Planctopirus limnophila	1	1	NR_074670.1	NA	NA	8	0	0	0	0	0	0	0	3
	__	__	__	__	__	__	1	1	NA	NA	NA	8	0	4	0	0	0	0	0	0
Bacteria	__Proteobacteria	__Oligoflexia	__Bdellovibrionales	__Bdellovibrionaceae	__Bdellovibrio	__Bdellovibrio bacteriovorus	1	1	NR_027553.1	NA	NA	3	0	7	0	0	0	0	0	0
Bacteria	__Acidobacteria	__Vicinamibacteria	__	__Vicinamibacteraceae	__Vicinamibacter	__Vicinamibacter silvestris	1	1	NR_151905.1	NA	NA	3	0	0	2	1	1	0	4	1
Bacteria	__Proteobacteria	__Betaproteobacteria	__Nitrosomonadales	__Sterolibacteriaceae	__Methyloversatilis	__Methyloversatilis universalis	1	1	NR_043813.1	NA	NA	0	11	0	0	0	0	0	0	0
Bacteria	__Proteobacteria	__Alphaproteobacteria	__Sphingomonadales	__Sphingomonadaceae	__Sphingomonas	__Sphingomonas mesophila	1	1	NR_171537.1	NA	NA	0	9	0	0	0	0	0	0	0
Bacteria	__Bacteroidetes	__Cytophagia	__Cytophagales	__Fulvivirgaceae	__Ohtaekwangia	__Ohtaekwangia koreensis	1	1	NR_117435.1	NA	NA	0	11	0	0	0	0	0	0	0
	__	__	__	__	__	__	1	1	NA	NA	NA	0	10	0	0	0	0	0	0	0
	__	__	__	__	__	__	1	1	NA	NA	NA	0	11	0	0	0	0	0	0	0
Bacteria	__Proteobacteria	__Deltaproteobacteria	__Myxococcales	__Archangiaceae	__Vitiosangium	__Vitiosangium cumulatum	1	1	NR_156939.1	NA	NA	0	9	0	0	0	0	0	0	0
Bacteria	__Planctomycetes	__Planctomycetia	__Planctomycetales	__Planctomycetaceae	__Symmachiella	__Symmachiella macrocystis	1	1	NR_173572.1	NA	NA	0	6	0	0	6	0	0	0	0
Bacteria	__Proteobacteria	__Alphaproteobacteria	__Rhodospirillales	__Acetobacteraceae	__Neokomagataea	__Neokomagataea tanensis	1	1	NR_112959.1	NA	NA	0	4	6	0	0	0	0	0	0
Bacteria	__Gemmatimonadetes	__Gemmatimonadetes	__Gemmatimonadales	__Gemmatimonadaceae	__Gemmatimonas	__Gemmatimonas phototrophica	1	1	NR_136770.1	NA	NA	0	0	12	0	0	0	0	0	0
Bacteria	__Verrucomicrobia	__Opitutae	__Opitutales	__Opitutaceae	__Cephaloticoccus	__Cephaloticoccus primus	1	1	NR_151907.1	NA	NA	0	0	12	0	0	0	0	0	0
Bacteria	__Proteobacteria	__Betaproteobacteria	__Burkholderiales	__Oxalobacteraceae	__Lacisediminimonas	__Lacisediminimonas profundi	1	1	NR_165788.1	NA	NA	0	0	12	0	0	0	0	0	0
Bacteria	__Actinobacteria	__Actinomycetia	__Glycomycetales	__Glycomycetaceae	__Glycomyces	__Glycomyces lechevalierae	1	1	NR_025790.1	NA	NA	0	0	10	0	0	0	0	0	0
Bacteria	__Proteobacteria	__Betaproteobacteria	__Burkholderiales	__Oxalobacteraceae	__Oxalicibacterium	__Oxalicibacterium solurbis	1	1	NR_112029.1	NA	NA	0	0	11	0	0	0	0	0	0
Bacteria	__Proteobacteria	__Alphaproteobacteria	__Hyphomicrobiales	__Phyllobacteriaceae	__Mesorhizobium	__Mesorhizobium jarvisii	1	1	NR_135858.1	NA	NA	0	0	9	0	0	0	0	0	0
Bacteria	__Verrucomicrobia	__Opitutae	__Opitutales	__Opitutaceae	__Lacunisphaera	__Lacunisphaera limnophila	1	1	NR_146349.1	NA	NA	0	0	11	0	0	0	0	0	0
Bacteria	__Gemmatimonadetes	__Gemmatimonadetes	__Gemmatimonadales	__Gemmatimonadaceae	__Gemmatimonas	__Gemmatimonas aurantiaca	1	1	NR_074708.2	NA	NA	0	0	12	0	0	0	0	0	0
Bacteria	__Proteobacteria	__Deltaproteobacteria	__Myxococcales	__Labilitrichaceae	__Labilithrix	__Labilithrix luteola	1	1	NR_126182.1	NA	NA	0	0	11	0	0	0	0	0	0
Bacteria	__Proteobacteria	__Gammaproteobacteria	__Legionellales	__Coxiellaceae	__Aquicella	__Aquicella siphonis	1	1	NR_025764.1	NA	NA	0	0	12	0	0	0	0	0	0
Bacteria	__Proteobacteria	__Gammaproteobacteria	__Xanthomonadales	__Rhodanobacteraceae	__Rudaea	__Rudaea cellulosilytica	1	1	NR_044566.1	NA	NA	0	0	9	0	0	0	0	0	0
	__	__	__	__	__	__	1	1	NA	NA	NA	0	0	10	0	0	0	0	0	0
Bacteria	__Proteobacteria	__Gammaproteobacteria	__Nevskiales	__Steroidobacteraceae	__Steroidobacter	__Steroidobacter denitrificans	1	1	NR_044309.1	NA	NA	0	0	11	0	0	0	0	0	0
	__	__	__	__	__	__	1	1	NA	NA	NA	0	0	12	0	0	0	0	0	0
	__	__	__	__	__	__	1	1	NA	NA	NA	0	0	12	0	0	0	0	0	0
Bacteria	__Proteobacteria	__Alphaproteobacteria	__Hyphomicrobiales	__Phyllobacteriaceae	__Mesorhizobium	__Mesorhizobium helmanticense	1	1	NR_157661.1	NA	NA	0	0	7	0	0	0	0	0	4
	__	__	__	__	__	__	1	1	NA	NA	NA	0	0	7	0	5	0	0	0	0
	__	__	__	__	__	__	1	1	NA	NA	NA	0	0	0	10	0	0	0	0	0
Bacteria	__Proteobacteria	__Deltaproteobacteria	__Myxococcales	__Kofleriaceae	__Haliangium	__Haliangium ochraceum	1	1	NR_074917.1	NA	NA	0	0	0	11	0	0	0	0	0
Bacteria	__Proteobacteria	__Gammaproteobacteria	__Nevskiales	__Sinobacteraceae	__Panacagrimonas	__Panacagrimonas perspica	1	1	NR_112617.1	NA	NA	0	0	0	7	0	0	0	0	0
	__	__	__	__	__	__	1	1	NA	NA	NA	0	0	0	9	0	0	0	0	0
	__	__	__	__	__	__	1	1	NA	NA	NA	0	0	0	7	0	0	0	0	0
	__	__	__	__	__	__	1	1	NA	NA	NA	0	0	0	9	0	0	0	0	0
Bacteria	__Verrucomicrobia	__Opitutae	__Opitutales	__Opitutaceae	__Oleiharenicola	__Oleiharenicola lentus	1	1	NR_170425.1	NA	NA	0	0	0	10	0	0	0	0	0
Bacteria	__Proteobacteria	__Alphaproteobacteria	__Hyphomicrobiales	__Blastochloridaceae	__Blastochloris	__Blastochloris sulfoviridis	1	1	NR_037121.1	NA	NA	0	0	0	8	0	0	0	0	0
	__	__	__	__	__	__	1	1	NA	NA	NA	0	0	0	9	0	0	0	0	0
	__	__	__	__	__	__	1	1	NA	NA	NA	0	0	0	10	0	0	0	0	0
Bacteria	__Proteobacteria	__Alphaproteobacteria	__Rhodospirillales	__Rhodospirillaceae	__Dongia	__Dongia rigui	1	1	NR_133740.1	NA	NA	0	0	0	9	0	0	0	0	0
	__	__	__	__	__	__	1	1	NA	NA	NA	0	0	0	7	0	0	0	0	0
Bacteria	__Proteobacteria	__Gammaproteobacteria	__Moraxellales	__Moraxellaceae	__Cavicella	__Cavicella subterranea	1	1	NR_145637.1	NA	NA	0	0	0	8	0	0	0	0	0
	__	__	__	__	__	__	1	1	NA	NA	NA	0	0	0	5	0	0	0	0	5
Bacteria	__Planctomycetes	__Planctomycetia	__Planctomycetales	__Planctomycetaceae	__Symmachiella	__Symmachiella macrocystis	1	1	NR_173572.1	NA	NA	0	0	0	3	0	3	0	0	0
Bacteria	__Proteobacteria	__Deltaproteobacteria	__Myxococcales	__Sandaracinaceae	__Sandaracinus	__Sandaracinus amylolyticus	1	1	NR_118001.1	NA	NA	0	0	0	3	0	0	6	0	0
Bacteria	__Proteobacteria	__Gammaproteobacteria	__Legionellales	__Legionellaceae	__Legionella	__Legionella hackeliae	1	1	NR_104894.1	NA	NA	0	0	0	4	0	0	5	1	0
Bacteria	__Proteobacteria	__Alphaproteobacteria	__Hyphomicrobiales	__Rhizobiaceae	__Shinella	__Shinella fusca	1	1	NR_116889.1	NA	NA	0	0	0	0	7	0	0	0	0
	__	__	__	__	__	__	1	1	NA	NA	NA	0	0	0	0	9	0	0	0	0
Bacteria	__Proteobacteria	__Alphaproteobacteria	__Hyphomicrobiales	__	__Nordella	__Nordella oligomobilis	1	1	NR_114615.1	NA	NA	0	0	0	0	11	0	0	0	0
Bacteria	__Actinobacteria	__Actinomycetia	__Micrococcales	__Microbacteriaceae	__Leifsonia	__Leifsonia bigeumensis	1	1	NR_044236.1	NA	NA	0	0	0	0	10	0	0	0	0
	__	__	__	__	__	__	1	1	NA	NA	NA	0	0	0	0	5	0	0	5	0
Bacteria	__Firmicutes	__Bacilli	__Bacillales	__Bacillaceae	__Bacillus	__Bacillus zanthoxyli	1	1	NR_164882.1	NA	NA	0	0	0	0	0	9	0	0	0
Bacteria	__Actinobacteria	__Actinomycetia	__Propionibacteriales	__Nocardioidaceae	__Nocardioides	__Nocardioides aquiterrae	1	1	NR_025261.1	NA	NA	0	0	0	0	0	6	0	0	0
Bacteria	__Acidobacteria	__Vicinamibacteria	__	__Vicinamibacteraceae	__Vicinamibacter	__Vicinamibacter silvestris	1	1	NR_151905.1	NA	NA	0	0	0	0	0	7	0	0	0
Bacteria	__Proteobacteria	__Oligoflexia	__Bdellovibrionales	__Bdellovibrionaceae	__Bdellovibrio	__Bdellovibrio bacteriovorus	1	1	NR_027553.1	NA	NA	0	0	0	0	0	9	0	0	0
Bacteria	__Bacteroidetes	__Chitinophagia	__Chitinophagales	__Chitinophagaceae	__Heliimonas	__Heliimonas saccharivorans	1	1	NR_135701.1	NA	NA	0	0	0	0	0	8	0	0	0
Bacteria	__Proteobacteria	__Gammaproteobacteria	__Legionellales	__Coxiellaceae	__Aquicella	__Aquicella siphonis	1	1	NR_025764.1	NA	NA	0	0	0	0	0	0	10	0	0
Bacteria	__Proteobacteria	__Deltaproteobacteria	__Myxococcales	__Kofleriaceae	__Haliangium	__Haliangium tepidum	1	1	NR_024781.1	NA	NA	0	0	0	0	0	0	11	0	0
Bacteria	__Candidatus Melainabacteria	__	__Vampirovibrionales	__	__Vampirovibrio	__Vampirovibrio chlorellavorus	1	1	NR_104911.1	NA	NA	0	0	0	0	0	0	12	0	0
Bacteria	__Proteobacteria	__Gammaproteobacteria	__Legionellales	__Coxiellaceae	__Aquicella	__Aquicella siphonis	1	1	NR_025764.1	NA	NA	0	0	0	0	0	0	11	0	0
Bacteria	__Proteobacteria	__Deltaproteobacteria	__Myxococcales	__Kofleriaceae	__Kofleria	__Kofleria flava	1	1	NR_041981.1	NA	NA	0	0	0	0	0	0	12	0	0
Bacteria	__Verrucomicrobia	__Opitutae	__Puniceicoccales	__Puniceicoccaceae	__Ruficoccus	__Ruficoccus amylovorans	1	1	NR_156844.1	NA	NA	0	0	0	0	0	0	11	0	0
	__	__	__	__	__	__	1	1	NA	NA	NA	0	0	0	0	0	0	9	1	0
Bacteria	__Proteobacteria	__Alphaproteobacteria	__Rickettsiales	__Rickettsiaceae	__Orientia	__Orientia tsutsugamushi	1	1	NR_025860.1	NA	NA	0	0	0	0	0	0	8	4	0
	__	__	__	__	__	__	1	1	NA	NA	NA	0	0	0	0	0	0	7	5	0
Bacteria	__Proteobacteria	__Deltaproteobacteria	__Myxococcales	__Polyangiaceae	__Jahnella	__Jahnella thaxteri	1	1	NR_117461.1	NA	NA	0	0	0	0	0	0	0	11	0
Bacteria	__Proteobacteria	__Gammaproteobacteria	__	__	__Acidibacter	__Acidibacter ferrireducens	1	1	NR_126260.1	NA	NA	0	0	0	0	0	0	0	0	12
Bacteria	__Proteobacteria	__Alphaproteobacteria	__Rhodospirillales	__Rhodospirillaceae	__Tistrella	__Tistrella bauzanensis	1	1	NR_117256.1	NA	NA	0	0	0	0	0	0	0	0	12
Bacteria	__Proteobacteria	__Gammaproteobacteria	__Legionellales	__Coxiellaceae	__Aquicella	__Aquicella siphonis	1	1	NR_025764.1	NA	NA	0	0	0	0	0	0	0	0	12
Bacteria	__Proteobacteria	__Alphaproteobacteria	__Hyphomicrobiales	__Hyphomicrobiaceae	__Hyphomicrobium	__Hyphomicrobium aestuarii	1	1	NR_104954.1	NA	NA	0	0	0	0	0	0	0	0	12
	__	__	__	__	__	__	1	1	NA	NA	NA	9	0	0	0	0	0	0	0	0
Bacteria	__Bacteroidetes	__Cytophagia	__Cytophagales	__Fulvivirgaceae	__Chryseolinea	__Chryseolinea soli	1	1	NR_165708.1	NA	NA	9	0	0	0	0	0	0	0	0
	__	__	__	__	__	__	1	1	NA	NA	NA	9	0	0	0	0	0	0	0	0
Bacteria	__Bacteroidetes	__Sphingobacteriia	__Sphingobacteriales	__Sphingobacteriaceae	__Mucilaginibacter	__Mucilaginibacter craterilacus	1	1	NR_157722.1	NA	NA	9	0	0	0	0	0	0	0	0
Bacteria	__Proteobacteria	__Alphaproteobacteria	__Hyphomicrobiales	__Rhodovibrionaceae	__Fodinicurvata	__Fodinicurvata halophila	1	1	NR_134730.1	NA	NA	8	0	0	0	0	0	0	0	0
Bacteria	__Proteobacteria	__Alphaproteobacteria	__Rhodospirillales	__Rhodospirillaceae	__Aliidongia	__Aliidongia dinghuensis	1	1	NR_156087.1	NA	NA	9	0	0	0	0	0	0	0	0
	__	__	__	__	__	__	1	1	NA	NA	NA	11	0	0	0	0	0	0	0	0
Bacteria	__Acidobacteria	__Vicinamibacteria	__	__Vicinamibacteraceae	__Vicinamibacter	__Vicinamibacter silvestris	1	1	NR_151905.1	NA	NA	10	0	0	0	0	0	0	0	0
Bacteria	__Proteobacteria	__Gammaproteobacteria	__Legionellales	__Legionellaceae	__Legionella	__Legionella spiritensis	1	1	NR_117699.1	NA	NA	10	0	0	0	0	0	0	0	0
Bacteria	__Acidobacteria	__Blastocatellia	__Blastocatellales	__Blastocatellaceae	__Stenotrophobacter	__Stenotrophobacter terrae	1	1	NR_146023.1	NA	NA	8	0	0	0	0	0	0	0	0
Bacteria	__Gemmatimonadetes	__Gemmatimonadetes	__Gemmatimonadales	__Gemmatimonadaceae	__Roseisolibacter	__Roseisolibacter agri	1	1	NR_163645.1	NA	NA	11	0	0	0	0	0	0	0	0
Bacteria	__Proteobacteria	__Betaproteobacteria	__Nitrosomonadales	__Methylophilaceae	__Methylobacillus	__Methylobacillus rhizosphaerae	1	1	NR_132610.1	NA	NA	9	0	0	0	0	0	0	0	0
Bacteria	__Verrucomicrobia	__Opitutae	__Opitutales	__Opitutaceae	__Opitutus	__Opitutus terrae	1	1	NR_028890.1	NA	NA	8	0	0	0	0	0	0	0	0
Bacteria	__Proteobacteria	__Gammaproteobacteria	__Xanthomonadales	__Xanthomonadaceae	__Arenimonas	__Arenimonas daechungensis	1	1	NR_109442.1	NA	NA	10	0	0	0	0	0	0	0	0
Bacteria	__Verrucomicrobia	__Verrucomicrobiae	__Verrucomicrobiales	__Verrucomicrobiaceae	__Luteolibacter	__Luteolibacter arcticus	1	1	NR_135889.1	NA	NA	9	0	0	0	0	0	0	0	0
	__	__	__	__	__	__	1	1	NA	NA	NA	11	0	0	0	0	0	0	0	0
Bacteria	__Candidatus Melainabacteria	__	__Vampirovibrionales	__	__Vampirovibrio	__Vampirovibrio chlorellavorus	1	1	NR_104911.1	NA	NA	10	0	0	0	0	0	0	0	0
Bacteria	__Proteobacteria	__Deltaproteobacteria	__Myxococcales	__Sandaracinaceae	__Sandaracinus	__Sandaracinus amylolyticus	1	1	NR_118001.1	NA	NA	8	0	0	0	0	0	0	0	0
Bacteria	__Bacteroidetes	__Cytophagia	__Cytophagales	__Fulvivirgaceae	__Chryseolinea	__Chryseolinea soli	1	1	NR_165708.1	NA	NA	9	0	0	0	0	0	0	0	0
Bacteria	__Proteobacteria	__Gammaproteobacteria	__Nevskiales	__Sinobacteraceae	__Panacagrimonas	__Panacagrimonas perspica	1	1	NR_112617.1	NA	NA	6	0	0	0	0	0	0	0	0
Bacteria	__Proteobacteria	__Betaproteobacteria	__Burkholderiales	__Comamonadaceae	__Ramlibacter	__Ramlibacter solisilvae	1	1	NR_133837.1	NA	NA	10	0	0	0	0	0	0	0	0
	__	__	__	__	__	__	1	1	NR_174198.1	NA	NA	9	0	0	0	0	0	0	0	0
Bacteria	__Proteobacteria	__Gammaproteobacteria	__Xanthomonadales	__Xanthomonadaceae	__Arenimonas	__Arenimonas oryziterrae	1	1	NR_117307.1	NA	NA	4	0	4	0	0	0	0	0	0
Bacteria	__Chloroflexi	__Thermomicrobia	__Sphaerobacterales	__Sphaerobacteraceae	__Sphaerobacter	__Sphaerobacter thermophilus	1	1	NR_042118.1	NA	NA	3	0	0	0	0	0	0	0	6
Bacteria	__Proteobacteria	__Deltaproteobacteria	__Desulfuromonadales	__Geobacteraceae	__Geobacter	__Geobacter luticola	1	1	NR_114303.1	NA	NA	5	0	0	0	0	0	0	5	0
	__	__	__	__	__	__	1	1	NA	NA	NA	0	10	0	0	0	0	0	0	0
Bacteria	__Acidobacteria	__Vicinamibacteria	__	__Vicinamibacteraceae	__Vicinamibacter	__Vicinamibacter silvestris	1	1	NR_151905.1	NA	NA	0	9	0	0	0	0	0	0	0
	__	__	__	__	__	__	1	1	NA	NA	NA	0	10	0	0	0	0	0	0	0
	__	__	__	__	__	__	1	1	NA	NA	NA	0	11	0	0	0	0	0	0	0
	__	__	__	__	__	__	1	1	NA	NA	NA	0	10	0	0	0	0	0	0	0
Bacteria	__Proteobacteria	__Deltaproteobacteria	__Myxococcales	__Kofleriaceae	__Kofleria	__Kofleria flava	1	1	NR_041981.1	NA	NA	0	9	0	0	0	0	0	0	0
Bacteria	__Proteobacteria	__Gammaproteobacteria	__Pseudomonadales	__Pseudomonadaceae	__Pseudomonas	__Pseudomonas kilonensis	1	1	NR_028929.1	NA	NA	0	10	0	0	0	0	0	0	0
Bacteria	__Verrucomicrobia	__Verrucomicrobiae	__Verrucomicrobiales	__Verrucomicrobia subdivision 3	__Limisphaera	__Limisphaera ngatamarikiensis	1	1	NR_134756.1	NA	NA	0	10	0	0	0	0	0	0	0
	__	__	__	__	__	__	1	1	NA	NA	NA	0	8	0	0	0	0	0	0	0
Bacteria	__Verrucomicrobia	__Verrucomicrobiae	__Verrucomicrobiales	__Verrucomicrobia subdivision 3	__Limisphaera	__Limisphaera ngatamarikiensis	1	1	NR_134756.1	NA	NA	0	10	0	0	0	0	0	0	0
Bacteria	__Actinobacteria	__Acidimicrobiia	__Acidimicrobiales	__Iamiaceae	__Actinomarinicola	__Actinomarinicola tropica	1	1	NR_171428.1	NA	NA	0	10	0	0	0	0	0	0	0
	__	__	__	__	__	__	1	1	NA	NA	NA	0	5	0	0	0	0	4	0	0
	__	__	__	__	__	__	1	1	NA	NA	NA	0	6	0	3	0	0	0	0	0
Bacteria	__Proteobacteria	__Betaproteobacteria	__Nitrosomonadales	__Nitrosomonadaceae	__Nitrosospira	__Nitrosospira multiformis	1	1	NR_112159.1	NA	NA	0	4	0	0	0	0	6	0	0
	__	__	__	__	__	__	1	1	NR_175508.1	NA	NA	0	4	0	3	0	0	0	0	0
	__	__	__	__	__	__	1	1	NA	NA	NA	0	4	0	0	0	0	7	0	0
	__	__	__	__	__	__	1	1	NA	NA	NA	0	3	0	0	0	5	0	0	0
	__	__	__	__	__	__	1	1	NA	NA	NA	0	2	0	3	0	0	0	4	0
Bacteria	__Chloroflexi	__Caldilineae	__Caldilineales	__Caldilineaceae	__Litorilinea	__Litorilinea aerophila	1	1	NR_132330.1	NA	NA	0	0	9	0	0	0	0	0	0
Bacteria	__Proteobacteria	__Gammaproteobacteria	__Nevskiales	__Sinobacteraceae	__Nevskia	__Nevskia soli	1	1	NR_044135.1	NA	NA	0	0	11	0	0	0	0	0	0
Bacteria	__Bacteroidetes	__Chitinophagia	__Chitinophagales	__Chitinophagaceae	__Chitinophaga	__Chitinophaga oryziterrae	1	1	NR_109375.1	NA	NA	0	0	11	0	0	0	0	0	0
	__	__	__	__	__	__	1	1	NA	NA	NA	0	0	11	0	0	0	0	0	0
	__	__	__	__	__	__	1	1	NA	NA	NA	0	0	8	0	0	0	0	0	0
Bacteria	__Proteobacteria	__Alphaproteobacteria	__Sphingomonadales	__Sphingosinicellaceae	__Sphingosinicella	__Sphingosinicella cucumeris	1	1	NR_148326.1	NA	NA	0	0	11	0	0	0	0	0	0
Bacteria	__Proteobacteria	__Alphaproteobacteria	__Holosporales	__Caedimonadaceae	__Caedimonas	__Caedimonas varicaedens	1	1	NG_041959.1	NA	NA	0	0	10	0	0	0	0	0	0
	__	__	__	__	__	__	1	1	NA	NA	NA	0	0	11	0	0	0	0	0	0
Bacteria	__Proteobacteria	__Oligoflexia	__Bdellovibrionales	__Bdellovibrionaceae	__Bdellovibrio	__Bdellovibrio exovorus	1	1	NR_102876.1	NA	NA	0	0	5	0	0	0	0	0	5
	__	__	__	__	__	__	1	1	NA	NA	NA	0	0	0	9	0	0	0	0	0
	__	__	__	__	__	__	1	1	NA	NA	NA	0	0	0	8	0	0	0	0	0
	__	__	__	__	__	__	1	1	NA	NA	NA	0	0	0	9	0	0	0	0	0
Bacteria	__Proteobacteria	__Alphaproteobacteria	__Sphingomonadales	__Erythrobacteraceae	__Erythrobacter	__Erythrobacter tepidarius	1	1	NR_040834.1	NA	NA	0	0	0	10	0	0	0	0	0
Bacteria	__Acidobacteria	__Vicinamibacteria	__	__Vicinamibacteraceae	__Vicinamibacter	__Vicinamibacter silvestris	1	1	NR_151905.1	NA	NA	0	0	0	9	0	0	0	0	0
Bacteria	__Verrucomicrobia	__Spartobacteria	__Chthoniobacterales	__Chthoniobacteraceae	__Chthoniobacter	__Chthoniobacter flavus	1	1	NR_115225.1	NA	NA	0	0	0	9	0	0	0	0	0
Bacteria	__Acidobacteria	__Vicinamibacteria	__	__Vicinamibacteraceae	__Vicinamibacter	__Vicinamibacter silvestris	1	1	NR_151905.1	NA	NA	0	0	0	8	0	0	0	0	0
Bacteria	__Verrucomicrobia	__Opitutae	__Opitutales	__Opitutaceae	__Lacunisphaera	__Lacunisphaera parvula	1	1	NR_146378.1	NA	NA	0	0	0	7	0	0	0	0	0
	__	__	__	__	__	__	1	1	NA	NA	NA	0	0	0	10	0	0	0	0	0
	__	__	__	__	__	__	1	1	NA	NA	NA	0	0	0	9	0	0	0	0	0
Bacteria	__Kiritimatiellaeota	__Kiritimatiellae	__Kiritimatiellales	__Kiritimatiellaceae	__Kiritimatiella	__Kiritimatiella glycovorans	1	1	NR_146840.1	NA	NA	0	0	0	9	0	0	0	0	0
Bacteria	__Chloroflexi	__Anaerolineae	__Aggregatilineales	__Aggregatilineaceae	__Aggregatilinea	__Aggregatilinea lenta	1	1	NR_173523.1	NA	NA	0	0	0	7	0	0	0	0	0
Bacteria	__Proteobacteria	__Gammaproteobacteria	__Legionellales	__Legionellaceae	__Legionella	__Legionella hackeliae	1	1	NR_104894.1	NA	NA	0	0	0	8	0	0	0	0	0
Bacteria	__Proteobacteria	__Gammaproteobacteria	__Chromatiales	__Ectothiorhodospiraceae	__Thioalbus	__Thioalbus denitrificans	1	1	NR_122087.1	NA	NA	0	0	0	8	0	0	0	0	0
Bacteria	__Proteobacteria	__Gammaproteobacteria	__Chromatiales	__Ectothiorhodospiraceae	__Alkalispirillum	__Alkalispirillum mobile	1	1	NR_024961.1	NA	NA	0	0	0	7	0	0	0	0	0
[truncated: 1,134 more rows]
