# Supplementary material for: Aureobasidium pullulans Treatment Mitigates Drought Stress in Abies koreana via Rhizosphere Microbiome Modulation
Source: Plants (Basel). 2023 Oct 23;12(20):3653. doi: 10.3390/plants12203653 (PMC10610362; doi:10.3390/plants12203653)
Supplement: Supplementary file 1 [file plants-12-03653-s001.zip › Table S3 Taxonomy_assignment_ITS_data_Supp.xlsx]

## Sheet: Sheet1
Table S3. List of all detected fungi based on the ITS metabarcoding sequence analysis in the Korean fir seedling rhizosphere
Phylum	Class	Order	Family	Genus	Species	Score	Hit	Accession_Number_1	Accession_Number_2	Accession_Number_3	water_1_ITS	water_2_ITS	water_3_ITS	stress_1_ITS	stress_2_ITS	stress_3_ITS	AK_10_1_ITS	AK_10_2_ITS	AK_10_3_ITS
p__Basidiomycota	c__Agaricomycetes	o__Agaricales	f__Agaricaceae	g__unidentified	s__unidentified	1	1	AF079729	NA	NA	0	0	0	5	12002	7498	0	7460	4740
p__Basidiomycota	c__Agaricomycetes	o__Agaricales	f__Agaricaceae	g__unidentified	s__unidentified	1	1	AF079729	NA	NA	0	0	0	0	2822	1869	0	1899	1118
-	-	-	-	-	-	1	1	NA	NA	NA	0	328	19	4567	23	303	3871	2068	1953
p__Basidiomycota	c__Agaricomycetes	o__Agaricales	f__Agaricaceae	g__unidentified	s__unidentified	1	1	AF079729	NA	NA	0	0	0	0	896	1449	0	962	475
-	-	-	-	-	-	1	1	NA	NA	NA	24	82	0	1550	131	967	1839	442	440
-	-	-	-	-	-	1	1	NA	NA	NA	29	305	3397	0	0	1	0	563	162
-	-	-	-	-	-	1	1	NA	NA	NA	3537	1462	180	34	0	18	1034	0	19
-	-	-	-	-	-	1	1	NA	NA	NA	243	200	347	120	31	128	1567	376	158
-	-	-	-	-	-	1	1	NA	NA	NA	0	2	8	0	69	1236	848	0	0
-	-	-	-	-	-	1	1	NA	NA	NA	0	17	0	0	80	0	0	99	1248
-	-	-	-	-	-	1	1	NA	NA	NA	0	12	11	247	0	9	69	178	1015
-	-	-	-	-	-	1	1	NA	NA	NA	0	0	0	0	66	0	0	111	1014
-	-	-	-	-	-	1	1	NA	NA	NA	2	0	0	0	0	16	0	0	1143
p__Basidiomycota	c__Agaricomycetes	o__Agaricales	f__Agaricaceae	g__unidentified	s__unidentified	1	1	AF079729	NA	NA	0	0	0	0	358	251	0	226	143
-	-	-	-	-	-	1	1	NA	NA	NA	0	2311	0	31	0	5	0	0	0
-	-	-	-	-	-	1	1	NA	NA	NA	0	0	1500	0	3	0	15	0	11
p__unidentified	c__unidentified	o__unidentified	f__unidentified	g__unidentified	s__unidentified	1	1	KT203044	NA	NA	72	13	1410	0	0	0	14	0	21
-	-	-	-	-	-	1	1	NA	NA	NA	1258	446	56	0	0	0	353	0	0
-	-	-	-	-	-	1	1	NA	NA	NA	714	409	10	0	0	54	334	4	0
-	-	-	-	-	-	1	1	NA	NA	NA	998	339	52	0	0	0	251	0	0
-	-	-	-	-	-	1	1	NA	NA	NA	0	49	304	17	26	177	112	90	36
p__Ascomycota	c__Sordariomycetes	o__Hypocreales	f__Nectriaceae	g__Fusarium	-	1	2	KU179263	MF540558	NA	208	133	551	63	1	20	32	30	4
-	-	-	-	-	-	1	1	NA	NA	NA	253	56	172	52	0	43	326	97	36
-	-	-	-	-	-	1	1	NA	NA	NA	0	1290	0	0	0	0	0	0	0
-	-	-	-	-	-	1	1	NA	NA	NA	0	0	0	14	0	0	0	0	579
-	-	-	-	-	-	1	1	NA	NA	NA	0	0	0	0	0	571	0	0	0
-	-	-	-	-	-	1	1	NA	NA	NA	0	1142	0	0	0	0	0	0	0
-	-	-	-	-	-	1	1	NA	NA	NA	0	5	767	0	0	0	1	0	0
-	-	-	-	-	-	1	1	NA	NA	NA	179	48	217	61	0	0	218	24	97
p__Ascomycota	c__Sordariomycetes	o__Hypocreales	f__Nectriaceae	g__unidentified	s__unidentified	1	1	JX997932	NA	NA	13	75	217	920	0	0	0	3	0
-	-	-	-	-	-	1	1	NA	NA	NA	0	72	444	153	0	0	14	14	124
-	-	-	-	-	-	1	1	NA	NA	NA	337	66	108	36	1	78	163	42	43
-	-	-	-	-	-	1	1	NA	NA	NA	0	1072	0	0	0	0	0	0	0
-	-	-	-	-	-	1	1	NA	NA	NA	7	33	31	209	0	8	321	176	5
-	-	-	-	-	-	1	1	NA	NA	NA	157	74	386	0	0	4	28	26	69
-	-	-	-	-	-	1	1	NA	NA	NA	32	4	41	240	0	30	148	55	156
-	-	-	-	-	-	1	1	NA	NA	NA	0	0	493	0	1	13	6	76	0
-	-	-	-	-	-	1	1	NA	NA	NA	560	205	25	0	0	0	148	0	0
-	-	-	-	-	-	1	1	NA	NA	NA	124	9	467	0	0	28	39	7	0
-	-	-	-	-	-	1	1	NA	NA	NA	532	206	19	0	0	6	150	0	0
-	-	-	-	-	-	1	1	NA	NA	NA	0	0	0	0	0	362	0	0	0
p__Basidiomycota	c__Tremellomycetes	o__Cystofilobasidiales	f__Cystofilobasidiaceae	g__Cystofilobasidium	s__Cystofilobasidium_capitatum	1	1	AF139627	NA	NA	0	6	44	76	0	0	545	5	2
-	-	-	-	-	-	1	1	NA	NA	NA	0	795	0	0	0	0	0	0	0
-	-	-	-	-	-	1	1	NA	NA	NA	0	18	0	95	0	93	202	62	53
-	-	-	-	-	-	1	1	NA	NA	NA	66	21	189	57	7	44	70	39	44
-	-	-	-	-	-	1	1	NA	NA	NA	0	0	0	0	0	314	0	0	0
-	-	-	-	-	-	1	1	NA	NA	NA	449	140	17	0	0	0	137	0	0
-	-	-	-	-	-	1	1	NA	NA	NA	12	38	39	129	1	23	218	56	29
-	-	-	-	-	-	1	1	NA	NA	NA	0	60	0	714	0	0	41	29	0
-	-	-	-	-	-	1	1	NA	NA	NA	398	118	26	0	0	3	102	0	0
-	-	-	-	-	-	1	1	NA	NA	NA	56	43	223	110	1	1	78	6	5
-	-	-	-	-	-	1	1	NA	NA	NA	18	0	167	55	18	18	45	37	62
-	-	-	-	-	-	1	1	NA	NA	NA	0	0	0	761	0	0	0	0	0
-	-	-	-	-	-	1	1	NA	NA	NA	409	114	0	0	0	0	99	0	0
-	-	-	-	-	-	1	1	NA	NA	NA	0	0	0	733	0	0	0	0	0
-	-	-	-	-	-	1	1	NA	NA	NA	52	0	23	123	0	0	32	98	88
p__Ascomycota	c__Sordariomycetes	o__Hypocreales	f__Hypocreaceae	g__Trichoderma	s__Trichoderma_hamatum	0.67	3	KY225666	KY225584	MK870240	0	4	1	31	0	204	0	3	11
-	-	-	-	-	-	1	1	NA	NA	NA	356	119	16	0	0	0	100	0	0
-	-	-	-	-	-	1	1	NA	NA	NA	75	435	0	0	0	0	0	0	0
p__Ascomycota	c__Dothideomycetes	o__Pleosporales	f__Leptosphaeriaceae	g__Leptosphaeria	s__unidentified	1	1	FJ205459	NA	NA	0	0	285	0	0	0	68	0	0
-	-	-	-	-	-	1	1	NA	NA	NA	280	80	14	0	0	0	87	0	0
p__Basidiomycota	c__Agaricomycetes	o__Agaricales	f__Agaricaceae	g__unidentified	s__unidentified	1	1	AF079729	NA	NA	0	0	0	0	173	0	0	0	0
-	-	-	-	-	-	1	1	NA	NA	NA	0	18	0	118	0	0	77	74	40
-	-	-	-	-	-	1	1	NA	NA	NA	0	0	0	563	0	0	0	0	0
-	-	-	-	-	-	1	1	NA	NA	NA	0	0	0	0	0	15	0	0	170
p__Ascomycota	c__Dothideomycetes	o__Pleosporales	f__Leptosphaeriaceae	g__Leptosphaeria	s__unidentified	1	1	FJ205459	NA	NA	6	3	83	18	0	18	184	0	3
-	-	-	-	-	-	1	1	NA	NA	NA	0	9	0	123	0	21	6	82	31
-	-	-	-	-	-	1	1	NA	NA	NA	14	40	225	0	2	0	18	0	0
-	-	-	-	-	-	1	1	NA	NA	NA	79	252	16	0	0	0	0	18	0
-	-	-	-	-	-	1	1	NA	NA	NA	0	39	0	221	0	0	0	78	4
p__Ascomycota	c__Leotiomycetes	o__Helotiales	f__Hyaloscyphaceae	g__Hamatocanthoscypha	s__Hamatocanthoscypha_laricionis	1	1	JN033455	NA	NA	13	0	234	0	0	0	0	5	0
-	-	-	-	-	-	1	1	NA	NA	NA	0	0	0	10	0	0	271	4	2
-	-	-	-	-	-	1	1	NA	NA	NA	0	25	0	154	0	0	0	69	34
-	-	-	-	-	-	1	1	NA	NA	NA	48	101	94	54	0	0	14	10	6
-	-	-	-	-	-	1	1	NA	NA	NA	9	17	8	134	0	15	42	36	27
-	-	-	-	-	-	1	1	NA	NA	NA	0	8	0	173	0	0	0	21	59
-	-	-	-	-	-	1	1	NA	NA	NA	208	75	0	0	0	0	59	0	0
-	-	-	-	-	-	1	1	NA	NA	NA	18	162	47	0	0	0	39	0	0
-	-	-	-	-	-	1	1	NA	NA	NA	0	0	0	0	0	115	0	0	16
p__Ascomycota	c__Sordariomycetes	o__Hypocreales	f__Hypocreaceae	g__Trichoderma	-	0.67	3	MH284876	MG491215	MK870884	0	0	5	0	0	0	9	8	143
-	-	-	-	-	-	1	1	NA	NA	NA	211	58	0	0	0	0	59	0	0
-	-	-	-	-	-	1	1	NA	NA	NA	0	0	3	0	2	0	106	95	0
-	-	-	-	-	-	1	1	NA	NA	NA	0	17	0	83	0	0	0	71	28
-	-	-	-	-	-	1	1	NA	NA	NA	0	297	0	0	0	0	0	0	0
-	-	-	-	-	-	1	1	NA	NA	NA	0	34	0	288	0	0	7	14	0
-	-	-	-	-	-	1	1	NA	NA	NA	0	64	156	19	0	0	0	0	0
-	-	-	-	-	-	1	1	NA	NA	NA	333	0	0	0	0	0	11	0	0
-	-	-	-	-	-	1	1	NA	NA	NA	0	282	0	0	0	0	0	0	0
-	-	-	-	-	-	1	1	NA	NA	NA	0	7	36	181	0	0	47	0	0
-	-	-	-	-	-	1	1	NA	NA	NA	0	0	183	0	0	0	0	0	0
-	-	-	-	-	-	1	1	NA	NA	NA	0	0	0	339	0	0	0	0	0
-	-	-	-	-	-	1	1	NA	NA	NA	155	12	0	56	0	0	42	13	1
-	-	-	-	-	-	1	1	NA	NA	NA	176	43	0	0	0	0	49	0	0
-	-	-	-	-	-	1	1	NA	NA	NA	0	249	0	0	0	0	0	0	0
-	-	-	-	-	-	1	1	NA	NA	NA	11	0	17	0	0	0	102	0	41
-	-	-	-	-	-	1	1	NA	NA	NA	11	26	22	34	3	5	53	18	9
-	-	-	-	-	-	1	1	NA	NA	NA	0	10	55	28	0	10	20	9	21
-	-	-	-	-	-	1	1	NA	NA	NA	159	47	0	0	0	0	39	0	0
-	-	-	-	-	-	1	1	NA	NA	NA	144	46	0	0	0	0	45	0	0
-	-	-	-	-	-	1	1	NA	NA	NA	160	48	0	0	0	0	32	0	0
-	-	-	-	-	-	1	1	NA	NA	NA	66	0	81	0	0	0	20	0	0
-	-	-	-	-	-	1	1	NA	NA	NA	20	48	61	13	0	0	22	5	6
-	-	-	-	-	-	1	1	NA	NA	NA	0	210	0	0	0	0	0	0	0
-	-	-	-	-	-	1	1	NA	NA	NA	18	0	134	11	0	0	0	0	0
-	-	-	-	-	-	1	1	NA	NA	NA	0	0	0	0	0	73	0	0	19
-	-	-	-	-	-	1	1	NA	NA	NA	0	0	0	0	0	65	0	0	20
-	-	-	-	-	-	1	1	NA	NA	NA	0	0	0	0	0	88	0	0	0
-	-	-	-	-	-	1	1	NA	NA	NA	139	41	0	0	0	0	26	0	0
-	-	-	-	-	-	1	1	NA	NA	NA	0	7	24	72	0	3	9	13	29
-	-	-	-	-	-	1	1	NA	NA	NA	0	0	0	0	0	0	0	0	69
p__Ascomycota	c__Sordariomycetes	o__Hypocreales	f__Hypocreaceae	g__Trichoderma	-	1	3	MH284876	HE608888	MG491215	0	0	0	0	0	92	0	0	0
-	-	-	-	-	-	1	1	NA	NA	NA	128	45	0	0	0	0	20	0	0
-	-	-	-	-	-	1	1	NA	NA	NA	0	0	0	43	0	0	0	0	59
p__Ascomycota	c__Eurotiomycetes	o__Eurotiales	f__Aspergillaceae	g__Penicillium	s__Penicillium_citrinum	1	1	KC778197	NA	NA	43	6	6	0	0	14	0	52	0
-	-	-	-	-	-	1	1	NA	NA	NA	0	0	41	0	0	8	0	42	19
-	-	-	-	-	-	1	1	NA	NA	NA	0	174	0	0	0	0	0	0	0
-	-	-	-	-	-	1	1	NA	NA	NA	33	0	66	0	0	0	11	16	0
-	-	-	-	-	-	1	1	NA	NA	NA	0	20	0	17	0	0	57	21	10
-	-	-	-	-	-	1	1	NA	NA	NA	104	41	0	0	0	0	35	0	0
p__Ascomycota	c__Sordariomycetes	o__Hypocreales	f__Nectriaceae	g__unidentified	s__unidentified	1	1	MK568806	NA	NA	12	0	61	0	0	0	21	3	14
-	-	-	-	-	-	1	1	NA	NA	NA	0	0	0	189	0	0	16	0	0
-	-	-	-	-	-	1	1	NA	NA	NA	0	0	110	0	0	0	0	6	0
p__Ascomycota	c__unidentified	o__unidentified	f__unidentified	g__unidentified	s__unidentified	1	1	KU535712	NA	NA	0	0	116	0	0	0	0	0	0
-	-	-	-	-	-	1	1	NA	NA	NA	12	0	32	8	0	3	16	9	11
-	-	-	-	-	-	1	1	NA	NA	NA	9	0	16	6	0	0	81	6	0
-	-	-	-	-	-	1	1	NA	NA	NA	12	33	62	0	0	0	7	0	0
-	-	-	-	-	-	1	1	NA	NA	NA	0	3	0	0	0	54	14	3	0
-	-	-	-	-	-	1	1	NA	NA	NA	0	0	0	26	2	0	69	8	6
-	-	-	-	-	-	1	1	NA	NA	NA	0	0	0	0	4	0	102	0	0
-	-	-	-	-	-	1	1	NA	NA	NA	0	0	100	0	0	0	0	0	0
-	-	-	-	-	-	1	1	NA	NA	NA	118	39	0	0	0	0	0	0	0
-	-	-	-	-	-	1	1	NA	NA	NA	119	0	15	0	0	1	7	0	4
-	-	-	-	-	-	1	1	NA	NA	NA	0	15	0	93	0	0	0	14	8
-	-	-	-	-	-	1	1	NA	NA	NA	10	0	100	0	0	0	0	0	0
-	-	-	-	-	-	1	1	NA	NA	NA	50	0	64	0	0	0	0	0	0
-	-	-	-	-	-	1	1	NA	NA	NA	8	0	2	0	0	44	0	0	0
-	-	-	-	-	-	1	1	NA	NA	NA	110	0	0	0	0	0	34	0	0
p__unidentified	c__unidentified	o__unidentified	f__unidentified	g__unidentified	s__unidentified	0.67	3	FJ603018	KJ561615	MF971403	0	7	59	10	0	11	16	0	0
-	-	-	-	-	-	1	1	NA	NA	NA	95	14	0	0	0	11	0	7	0
-	-	-	-	-	-	1	1	NA	NA	NA	0	8	0	6	0	0	96	0	0
-	-	-	-	-	-	1	1	NA	NA	NA	0	0	0	90	0	0	0	0	28
-	-	-	-	-	-	1	1	NA	NA	NA	0	0	0	0	0	0	0	0	54
-	-	-	-	-	-	1	1	NA	NA	NA	0	0	0	104	0	0	0	6	19
-	-	-	-	-	-	1	1	NA	NA	NA	65	9	33	0	0	4	0	0	0
-	-	-	-	-	-	1	1	NA	NA	NA	34	0	11	12	0	0	4	8	24
-	-	-	-	-	-	1	1	NA	NA	NA	31	19	33	0	0	0	5	5	3
-	-	-	-	-	-	1	1	NA	NA	NA	0	129	0	0	0	0	0	0	0
-	-	-	-	-	-	1	1	NA	NA	NA	0	22	49	5	1	1	16	10	2
-	-	-	-	-	-	1	1	NA	NA	NA	0	0	37	17	3	4	19	3	5
p__Mortierellomycota	c__Mortierellomycetes	o__Mortierellales	f__Mortierellaceae	g__Mortierella	s__Mortierella_sclerotiella	1	1	UDB0213442	NA	NA	8	6	1	30	0	0	0	0	39
-	-	-	-	-	-	1	1	NA	NA	NA	57	5	0	79	0	0	0	7	0
-	-	-	-	-	-	1	1	NA	NA	NA	0	0	0	0	0	0	0	0	50
-	-	-	-	-	-	1	1	NA	NA	NA	0	0	0	12	0	0	0	56	0
-	-	-	-	-	-	1	1	NA	NA	NA	0	0	0	0	0	6	9	5	38
-	-	-	-	-	-	1	1	NA	NA	NA	18	0	0	0	0	0	0	53	0
-	-	-	-	-	-	1	1	NA	NA	NA	0	0	0	69	0	0	8	19	6
-	-	-	-	-	-	1	1	NA	NA	NA	39	14	27	0	0	6	0	5	0
-	-	-	-	-	-	1	1	NA	NA	NA	85	23	0	0	0	0	13	0	0
-	-	-	-	-	-	1	1	NA	NA	NA	0	0	69	0	0	0	0	0	0
-	-	-	-	-	-	1	1	NA	NA	NA	0	0	7	3	0	14	16	0	26
-	-	-	-	-	-	1	1	NA	NA	NA	13	10	32	0	1	3	15	2	3
-	-	-	-	-	-	1	1	NA	NA	NA	0	0	58	0	0	0	0	0	0
-	-	-	-	-	-	1	1	NA	NA	NA	0	0	0	126	0	0	0	0	0
-	-	-	-	-	-	1	1	NA	NA	NA	0	0	0	78	0	0	0	0	17
-	-	-	-	-	-	1	1	NA	NA	NA	110	0	0	0	0	0	0	0	0
-	-	-	-	-	-	1	1	NA	NA	NA	2	0	38	8	0	0	7	14	0
p__Ascomycota	c__Dothideomycetes	o__Capnodiales	f__Cladosporiaceae	g__Cladosporium	s__unidentified	1	1	KP401885	NA	NA	30	0	44	0	0	0	5	0	0
-	-	-	-	-	-	1	1	NA	NA	NA	0	0	0	57	0	0	0	0	21
-	-	-	-	-	-	1	1	NA	NA	NA	0	38	0	0	0	11	0	12	0
-	-	-	-	-	-	1	1	NA	NA	NA	0	0	59	0	0	0	0	0	0
-	-	-	-	-	-	1	1	NA	NA	NA	0	0	0	109	0	0	0	0	0
-	-	-	-	-	-	1	1	NA	NA	NA	12	33	32	0	0	0	0	0	0
-	-	-	-	-	-	1	1	NA	NA	NA	0	9	0	79	0	0	0	3	4
-	-	-	-	-	-	1	1	NA	NA	NA	9	15	7	3	0	0	28	6	0
-	-	-	-	-	-	1	1	NA	NA	NA	9	4	27	20	0	0	1	0	1
-	-	-	-	-	-	1	1	NA	NA	NA	92	0	5	0	0	0	0	0	0
-	-	-	-	-	-	1	1	NA	NA	NA	0	0	55	0	0	0	0	0	0
-	-	-	-	-	-	1	1	NA	NA	NA	0	24	8	0	0	0	8	10	0
-	-	-	-	-	-	1	1	NA	NA	NA	0	29	15	0	0	0	10	0	0
-	-	-	-	-	-	1	1	NA	NA	NA	0	0	0	73	0	0	0	9	0
-	-	-	-	-	-	1	1	NA	NA	NA	0	0	0	46	0	0	22	3	2
p__Ascomycota	c__Eurotiomycetes	o__Eurotiales	f__Aspergillaceae	g__Penicillium	-	1	3	KU216726	MG461662	KM265451	6	6	47	0	0	0	0	0	0
-	-	-	-	-	-	1	1	NA	NA	NA	32	0	9	0	0	0	24	0	0
-	-	-	-	-	-	1	1	NA	NA	NA	72	0	6	0	0	0	0	2	0
-	-	-	-	-	-	1	1	NA	NA	NA	0	0	8	18	0	0	12	9	1
-	-	-	-	-	-	1	1	NA	NA	NA	0	0	0	0	0	0	0	41	0
-	-	-	-	-	-	1	1	NA	NA	NA	51	21	0	0	0	0	0	0	0
-	-	-	-	-	-	1	1	NA	NA	NA	12	48	6	10	0	0	0	0	0
-	-	-	-	-	-	1	1	NA	NA	NA	0	0	0	18	0	0	0	0	22
-	-	-	-	-	-	1	1	NA	NA	NA	0	0	42	15	0	0	0	1	0
-	-	-	-	-	-	1	2	DQ486875	KY022788	NA	0	0	0	0	0	0	0	0	22
p__Ascomycota	c__Sordariomycetes	o__Hypocreales	f__Nectriaceae	g__unidentified	s__unidentified	1	1	MN368508	NA	NA	0	0	42	0	0	0	0	0	0
-	-	-	-	-	-	1	1	NA	NA	NA	0	5	3	66	0	0	0	0	0
-	-	-	-	-	-	1	1	NA	NA	NA	0	0	0	82	0	0	0	0	0
-	-	-	-	-	-	1	1	NA	NA	NA	0	0	0	19	0	0	0	0	24
-	-	-	-	-	-	1	1	NA	NA	NA	52	0	12	0	0	0	0	0	0
-	-	-	-	-	-	1	1	NA	NA	NA	0	16	0	0	0	11	0	0	8
-	-	-	-	-	-	1	1	NA	NA	NA	0	0	0	70	0	0	4	0	0
-	-	-	-	-	-	1	1	NA	NA	NA	0	34	0	32	0	0	0	0	0
p__Ascomycota	c__Eurotiomycetes	o__Eurotiales	f__Thermoascaceae	g__Byssochlamys	s__Byssochlamys_lagunculariae	1	1	GU934506	NA	NA	0	0	7	0	0	0	18	6	2
-	-	-	-	-	-	1	1	NA	NA	NA	53	11	0	0	0	0	0	0	0
-	-	-	-	-	-	1	1	NA	NA	NA	4	0	27	10	0	0	0	5	0
-	-	-	-	-	-	1	1	NA	NA	NA	0	54	0	0	0	0	0	0	0
-	-	-	-	-	-	1	1	NA	NA	NA	0	2	0	0	0	0	0	0	24
-	-	-	-	-	-	1	1	NA	NA	NA	0	2	0	0	0	0	36	0	0
-	-	-	-	-	-	1	1	NA	NA	NA	38	0	0	0	0	4	0	0	0
-	-	-	-	-	-	1	1	NA	NA	NA	0	0	0	70	0	0	0	0	0
-	-	-	-	-	-	1	1	NA	NA	NA	0	0	0	15	0	0	29	3	0
-	-	-	-	-	-	1	1	NA	NA	NA	40	19	0	0	0	0	0	0	0
-	-	-	-	-	-	1	1	NA	NA	NA	25	0	19	0	0	0	0	0	0
-	-	-	-	-	-	1	1	NA	NA	NA	0	50	0	0	0	0	0	0	0
-	-	-	-	-	-	1	1	NA	NA	NA	0	0	6	0	2	4	0	0	6
-	-	-	-	-	-	1	1	NA	NA	NA	0	0	0	19	0	0	21	0	6
-	-	-	-	-	-	1	1	NA	NA	NA	0	0	0	19	2	0	0	11	2
-	-	-	-	-	-	1	1	NA	NA	NA	61	0	0	0	0	0	0	0	0
-	-	-	-	-	-	1	1	NA	NA	NA	0	0	0	0	0	14	0	12	0
-	-	-	-	-	-	1	1	NA	NA	NA	0	0	0	0	0	20	0	0	0
-	-	-	-	-	-	1	1	NA	NA	NA	0	48	0	3	0	0	0	0	0
-	-	-	-	-	-	1	1	NA	NA	NA	34	0	6	0	0	0	0	0	4
-	-	-	-	-	-	1	1	NA	NA	NA	0	0	25	0	0	0	0	1	0
p__Ascomycota	c__Leotiomycetes	o__Helotiales	f__Helotiaceae	g__unidentified	s__unidentified	1	1	AY789371	NA	NA	0	0	23	3	0	0	4	0	0
-	-	-	-	-	-	1	1	NA	NA	NA	28	6	7	0	0	2	0	0	0
-	-	-	-	-	-	1	1	NA	NA	NA	0	0	32	0	0	0	0	0	0
-	-	-	-	-	-	1	1	NA	NA	NA	52	0	0	0	0	0	0	0	0
-	-	-	-	-	-	1	1	NA	NA	NA	0	0	31	0	0	0	0	0	0
-	-	-	-	-	-	1	1	NA	NA	NA	0	4	14	4	0	0	9	0	0
-	-	-	-	-	-	1	1	NA	NA	NA	0	0	27	0	0	0	0	0	0
-	-	-	-	-	-	1	1	NA	NA	NA	0	0	27	0	0	0	0	0	0
-	-	-	-	-	-	1	1	NA	NA	NA	0	0	32	0	0	0	0	0	0
-	-	-	-	-	-	1	1	NA	NA	NA	20	0	25	0	0	0	0	0	0
-	-	-	-	-	-	1	1	NA	NA	NA	0	0	27	0	0	0	0	0	0
-	-	-	-	-	-	1	1	NA	NA	NA	0	0	0	52	0	0	0	0	0
-	-	-	-	-	-	1	1	NA	NA	NA	0	0	0	52	0	0	0	0	0
-	-	-	-	-	-	1	1	NA	NA	NA	0	0	0	0	0	11	0	0	0
-	-	-	-	-	-	1	1	NA	NA	NA	35	0	0	0	0	0	9	0	0
-	-	-	-	-	-	1	1	NA	NA	NA	0	0	30	0	0	0	0	0	0
-	-	-	-	-	-	1	1	NA	NA	NA	0	0	0	32	0	0	9	0	1
-	-	-	-	-	-	1	1	NA	NA	NA	0	0	0	30	0	0	0	0	7
-	-	-	-	-	-	1	1	NA	NA	NA	0	36	0	0	0	0	0	0	0
-	-	-	-	-	-	1	1	NA	NA	NA	0	0	26	0	0	0	0	0	0
-	-	-	-	-	-	1	1	NA	NA	NA	0	0	0	49	0	0	0	0	0
-	-	-	-	-	-	1	1	NA	NA	NA	0	0	0	0	0	0	0	0	13
-	-	-	-	-	-	1	1	NA	NA	NA	5	2	11	0	0	4	0	4	0
-	-	-	-	-	-	1	1	NA	NA	NA	0	0	0	0	0	0	0	0	13
-	-	-	-	-	-	1	1	NA	NA	NA	0	8	15	0	0	0	0	0	0
-	-	-	-	-	-	1	1	NA	NA	NA	0	0	0	0	0	0	0	23	0
-	-	-	-	-	-	1	1	NA	NA	NA	0	0	7	0	0	0	12	3	0
-	-	-	-	-	-	1	1	NA	NA	NA	0	0	0	19	0	0	13	0	1
-	-	-	-	-	-	1	1	NA	NA	NA	0	0	0	14	0	0	0	11	0
-	-	-	-	-	-	1	1	NA	NA	NA	0	0	0	12	0	0	0	11	0
-	-	-	-	-	-	1	1	NA	NA	NA	0	0	0	0	0	0	0	22	0
-	-	-	-	-	-	1	1	NA	NA	NA	31	0	7	0	0	0	0	0	0
-	-	-	-	-	-	1	1	NA	NA	NA	6	32	0	0	0	0	0	0	0
-	-	-	-	-	-	1	1	NA	NA	NA	0	0	17	0	0	0	0	2	0
-	-	-	-	-	-	1	1	NA	NA	NA	0	0	0	0	0	0	27	0	0
-	-	-	-	-	-	1	1	NA	NA	NA	14	0	0	0	5	0	7	0	0
-	-	-	-	-	-	1	1	NA	NA	NA	38	0	0	0	0	0	0	0	0
-	-	-	-	-	-	1	1	NA	NA	NA	39	0	0	0	0	0	0	0	0
-	-	-	-	-	-	1	1	NA	NA	NA	0	0	27	0	0	0	0	0	0
-	-	-	-	-	-	1	1	NA	NA	NA	0	0	0	9	0	0	0	14	0
p__Basidiomycota	c__Agaricomycetes	o__Agaricales	f__Tricholomataceae	g__Flagelloscypha	s__unidentified	1	1	FJ266729	NA	NA	0	0	17	0	0	0	0	0	0
-	-	-	-	-	-	1	1	NA	NA	NA	0	0	15	0	0	0	0	0	0
-	-	-	-	-	-	1	1	NA	NA	NA	0	0	0	0	0	0	28	0	0
-	-	-	-	-	-	1	1	NA	NA	NA	0	0	0	0	0	0	0	0	22
-	-	-	-	-	-	1	1	NA	NA	NA	0	0	0	0	0	0	0	0	11
-	-	-	-	-	-	1	1	NA	NA	NA	11	10	0	4	0	0	4	5	0
-	-	-	-	-	-	1	1	NA	NA	NA	0	0	22	0	0	0	0	0	0
-	-	-	-	-	-	1	1	NA	NA	NA	0	0	23	0	0	0	0	0	0
-	-	-	-	-	-	1	1	NA	NA	NA	0	0	0	0	0	11	0	0	0
-	-	-	-	-	-	1	1	NA	NA	NA	0	0	0	0	0	0	0	0	8
-	-	-	-	-	-	1	1	NA	NA	NA	0	0	0	0	0	0	0	0	15
-	-	-	-	-	-	1	1	NA	NA	NA	19	0	5	0	0	1	4	0	0
-	-	-	-	-	-	1	1	NA	NA	NA	3	4	18	0	0	0	0	0	0
-	-	-	-	-	-	1	1	NA	NA	NA	0	0	15	0	0	0	0	0	0
-	-	-	-	-	-	1	1	NA	NA	NA	0	0	0	23	0	0	0	0	4
-	-	-	-	-	-	1	1	NA	NA	NA	0	0	0	5	0	2	8	1	2
-	-	-	-	-	-	1	1	NA	NA	NA	30	0	0	0	0	0	0	0	3
-	-	-	-	-	-	1	1	NA	NA	NA	0	0	0	0	0	0	21	0	0
-	-	-	-	-	-	1	1	NA	NA	NA	0	0	0	0	0	0	23	0	0
p__Ascomycota	c__Sordariomycetes	o__Hypocreales	f__Nectriaceae	g__Cylindrocladium	s__Cylindrocladium_peruvianum	1	1	JN943092	NA	NA	8	0	17	0	0	0	0	0	0
-	-	-	-	-	-	1	1	NA	NA	NA	2	2	0	8	0	0	0	0	8
-	-	-	-	-	-	1	1	NA	NA	NA	0	26	0	0	0	0	0	0	0
-	-	-	-	-	-	1	1	NA	NA	NA	0	6	17	0	0	0	0	0	0
-	-	-	-	-	-	1	1	NA	NA	NA	0	0	6	0	0	0	12	1	0
-	-	-	-	-	-	1	1	NA	NA	NA	0	0	17	0	0	0	0	0	0
-	-	-	-	-	-	1	1	NA	NA	NA	0	0	11	3	0	0	0	0	0
-	-	-	-	-	-	1	1	NA	NA	NA	0	10	5	0	0	0	2	0	0
-	-	-	-	-	-	1	1	NA	NA	NA	29	0	0	0	0	0	0	0	0
-	-	-	-	-	-	1	1	NA	NA	NA	0	16	0	2	0	0	0	0	3
-	-	-	-	-	-	1	1	NA	NA	NA	0	16	0	11	0	0	0	0	0
-	-	-	-	-	-	1	1	NA	NA	NA	0	0	14	0	0	0	0	0	0
p__Ascomycota	c__Dothideomycetes	o__Pleosporales	f__Pleosporaceae	g__Alternaria	s__Alternaria_alternata	0.67	3	KT895930	MH263651	MF962932	0	0	6	18	0	0	0	0	0
-	-	-	-	-	-	1	1	NA	NA	NA	0	0	0	0	0	0	20	0	0
-	-	-	-	-	-	1	1	NA	NA	NA	0	0	0	0	0	0	19	0	0
-	-	-	-	-	-	1	1	NA	NA	NA	0	0	0	0	0	0	0	0	5
-	-	-	-	-	-	1	1	NA	NA	NA	15	1	0	0	0	0	6	0	0
-	-	-	-	-	-	1	1	NA	NA	NA	0	23	0	0	0	0	0	0	0
-	-	-	-	-	-	1	1	NA	NA	NA	0	0	19	0	0	0	0	0	0
-	-	-	-	-	-	1	1	NA	NA	NA	0	0	0	0	0	0	22	0	0
-	-	-	-	-	-	1	1	NA	NA	NA	15	0	7	0	0	0	1	0	0
-	-	-	-	-	-	1	1	NA	NA	NA	11	0	4	0	0	0	3	0	2
-	-	-	-	-	-	1	1	NA	NA	NA	11	0	0	0	0	0	7	5	0
-	-	-	-	-	-	1	1	NA	NA	NA	7	3	0	0	0	1	6	0	4
-	-	-	-	-	-	1	1	NA	NA	NA	2	0	15	0	0	0	0	3	0
-	-	-	-	-	-	1	1	NA	NA	NA	0	15	0	14	0	0	0	0	0
-	-	-	-	-	-	1	1	NA	NA	NA	0	0	0	0	0	0	2	0	12
-	-	-	-	-	-	1	1	NA	NA	NA	27	0	0	0	0	0	0	0	0
-	-	-	-	-	-	1	1	NA	NA	NA	11	0	6	0	0	0	0	0	0
-	-	-	-	-	-	1	1	NA	NA	NA	0	24	0	0	0	0	0	0	0
-	-	-	-	-	-	1	1	NA	NA	NA	0	0	0	0	0	0	15	0	0
-	-	-	-	-	-	1	1	NA	NA	NA	0	0	0	0	0	0	0	12	0
-	-	-	-	-	-	1	1	NA	NA	NA	5	0	0	0	0	3	0	3	3
-	-	-	-	-	-	1	1	NA	NA	NA	0	24	0	0	0	0	0	0	0
-	-	-	-	-	-	1	1	NA	NA	NA	26	0	0	0	0	0	0	0	0
-	-	-	-	-	-	1	1	NA	NA	NA	26	0	0	0	0	0	0	0	0
-	-	-	-	-	-	1	1	NA	NA	NA	23	0	0	0	0	0	0	0	0
-	-	-	-	-	-	1	1	NA	NA	NA	18	7	0	0	0	0	0	0	0
-	-	-	-	-	-	1	1	NA	NA	NA	14	0	0	0	0	5	0	0	0
-	-	-	-	-	-	1	1	NA	NA	NA	4	6	8	0	0	0	0	0	0
-	-	-	-	-	-	1	1	NA	NA	NA	0	20	0	0	0	0	0	0	0
-	-	-	-	-	-	1	1	NA	NA	NA	0	0	0	0	0	12	0	0	0
-	-	-	-	-	-	1	1	NA	NA	NA	25	0	0	0	0	0	0	0	0
-	-	-	-	-	-	1	1	NA	NA	NA	25	0	0	0	0	0	0	0	0
-	-	-	-	-	-	1	1	NA	NA	NA	0	6	0	0	0	0	12	0	0
-	-	-	-	-	-	1	1	NA	NA	NA	0	0	12	0	0	0	0	0	0
-	-	-	-	-	-	1	1	NA	NA	NA	0	18	0	0	0	0	0	0	0
-	-	-	-	-	-	1	1	NA	NA	NA	0	0	9	0	0	0	0	3	0
-	-	-	-	-	-	1	1	NA	NA	NA	0	0	6	5	0	0	0	0	2
-	-	-	-	-	-	1	1	NA	NA	NA	0	0	0	25	0	0	0	0	0
-	-	-	-	-	-	1	1	NA	NA	NA	0	0	0	0	0	0	14	0	0
-	-	-	-	-	-	1	1	NA	NA	NA	0	0	0	0	0	0	18	0	0
-	-	-	-	-	-	1	1	NA	NA	NA	0	13	2	0	0	0	0	0	0
-	-	-	-	-	-	1	1	NA	NA	NA	0	0	11	0	0	0	0	0	0
p__Ascomycota	c__Leotiomycetes	o__Helotiales	f__Helotiales_fam_Incertae_sedis	g__Mycoarthris	s__unidentified	1	1	JX270444	NA	NA	0	0	15	0	0	0	0	0	0
-	-	-	-	-	-	1	1	NA	NA	NA	0	0	11	0	0	0	0	0	0
-	-	-	-	-	-	1	1	NA	NA	NA	0	0	0	7	0	0	14	0	0
-	-	-	-	-	-	1	1	NA	NA	NA	0	0	0	0	3	0	2	4	2
-	-	-	-	-	-	1	1	NA	NA	NA	0	0	0	0	0	5	0	6	0
-	-	-	-	-	-	1	1	NA	NA	NA	0	0	0	0	0	0	13	0	0
-	-	-	-	-	-	1	1	NA	NA	NA	0	17	0	0	0	0	0	0	0
-	-	-	-	-	-	1	1	NA	NA	NA	0	17	0	0	0	0	0	2	0
-	-	-	-	-	-	1	1	NA	NA	NA	0	2	11	0	0	0	0	0	0
-	-	-	-	-	-	1	1	NA	NA	NA	0	0	10	0	0	0	0	0	0
-	-	-	-	-	-	1	1	NA	NA	NA	0	0	5	13	0	0	0	0	0
-	-	-	-	-	-	1	1	NA	NA	NA	0	0	0	23	0	0	0	0	0
-	-	-	-	-	-	1	1	NA	NA	NA	0	0	0	0	0	0	15	0	0
p__Ascomycota	c__Leotiomycetes	o__Helotiales	f__unidentified	g__unidentified	s__unidentified	1	3	KF618076	UDB0165520	UDB0319651	12	0	3	0	0	0	0	0	3
-	-	-	-	-	-	1	1	NA	NA	NA	8	0	0	14	0	0	0	0	0
-	-	-	-	-	-	1	1	NA	NA	NA	0	14	0	0	0	1	0	0	0
-	-	-	-	-	-	1	1	NA	NA	NA	0	4	10	4	0	0	0	0	0
-	-	-	-	-	-	1	1	NA	NA	NA	0	0	12	0	0	0	0	0	0
-	-	-	-	-	-	1	1	NA	NA	NA	0	0	9	0	0	0	0	0	0
-	-	-	-	-	-	1	1	NA	NA	NA	0	0	0	0	0	10	0	0	0
-	-	-	-	-	-	1	1	NA	NA	NA	0	9	0	6	0	0	0	0	3
-	-	-	-	-	-	1	1	NA	NA	NA	0	0	11	0	0	0	0	0	0
-	-	-	-	-	-	1	1	NA	NA	NA	0	0	12	4	0	0	0	0	0
-	-	-	-	-	-	1	1	NA	NA	NA	0	0	9	0	0	0	6	0	0
-	-	-	-	-	-	1	1	NA	NA	NA	0	0	0	21	0	0	0	0	0
-	-	-	-	-	-	1	1	NA	NA	NA	20	0	0	0	0	0	0	0	0
-	-	-	-	-	-	1	1	NA	NA	NA	19	0	0	0	0	0	0	0	0
-	-	-	-	-	-	1	1	NA	NA	NA	12	0	0	0	0	0	4	0	0
-	-	-	-	-	-	1	1	NA	NA	NA	0	11	0	5	0	0	0	0	0
-	-	-	-	-	-	1	1	NA	NA	NA	0	0	14	0	0	0	0	0	0
-	-	-	-	-	-	1	1	NA	NA	NA	0	0	0	20	0	0	0	0	0
-	-	-	-	-	-	1	1	NA	NA	NA	0	0	0	20	0	0	0	0	0
-	-	-	-	-	-	1	1	NA	NA	NA	0	0	0	20	0	0	0	0	0
-	-	-	-	-	-	1	1	NA	NA	NA	0	0	0	14	0	0	0	2	0
-	-	-	-	-	-	1	1	NA	NA	NA	0	0	0	9	0	0	0	0	4
-	-	-	-	-	-	1	1	NA	NA	NA	0	0	0	0	0	0	12	0	0
-	-	-	-	-	-	1	1	NA	NA	NA	0	0	0	0	0	0	5	1	0
p__Ascomycota	c__Leotiomycetes	o__Helotiales	f__unidentified	g__unidentified	s__unidentified	1	1	KF618076	NA	NA	12	0	0	0	0	0	0	0	1
-	-	-	-	-	-	1	1	NA	NA	NA	5	0	0	0	0	0	2	0	2
-	-	-	-	-	-	1	1	NA	NA	NA	0	6	0	0	0	4	0	0	0
-	-	-	-	-	-	1	1	NA	NA	NA	0	0	13	0	0	0	0	0	0
p__Ascomycota	c__Sordariomycetes	o__Hypocreales	f__Nectriaceae	g__unidentified	s__unidentified	1	1	MK568806	NA	NA	0	0	0	19	0	0	0	0	0
-	-	-	-	-	-	1	1	NA	NA	NA	0	0	0	6	0	0	8	0	0
-	-	-	-	-	-	1	1	NA	NA	NA	17	0	0	0	0	0	0	0	0
-	-	-	-	-	-	1	1	NA	NA	NA	14	2	0	0	0	0	0	0	0
-	-	-	-	-	-	1	1	NA	NA	NA	0	14	0	0	0	0	0	0	0
-	-	-	-	-	-	1	1	NA	NA	NA	0	14	0	0	0	0	0	0	0
-	-	-	-	-	-	1	1	NA	NA	NA	0	7	0	0	2	0	0	0	0
p__unidentified	c__unidentified	o__unidentified	f__unidentified	g__unidentified	s__unidentified	1	1	UDB0533762	NA	NA	0	0	11	0	0	0	0	0	0
-	-	-	-	-	-	1	1	NA	NA	NA	0	0	9	0	0	0	0	0	0
-	-	-	-	-	-	1	1	NA	NA	NA	0	0	11	0	0	0	0	0	0
-	-	-	-	-	-	1	1	NA	NA	NA	0	0	0	18	0	0	0	0	0
-	-	-	-	-	-	1	2	DQ486875	KY022788	NA	0	0	0	0	0	3	0	0	0
-	-	-	-	-	-	1	1	NA	NA	NA	0	0	0	0	0	0	13	0	0
-	-	-	-	-	-	1	1	NA	NA	NA	0	0	0	0	0	0	7	0	0
-	-	-	-	-	-	1	1	NA	NA	NA	17	0	0	0	0	0	0	0	0
-	-	-	-	-	-	1	1	NA	NA	NA	12	3	0	0	0	0	0	0	0
p__Ascomycota	c__unidentified	o__unidentified	f__unidentified	g__unidentified	s__unidentified	1	1	UDB0517414	NA	NA	11	0	0	6	0	0	0	0	0
p__Ascomycota	c__Dothideomycetes	o__Pleosporales	f__Pleosporaceae	g__Bipolaris	s__Bipolaris_sorokiniana	1	1	MH208975	NA	NA	0	14	0	0	0	0	0	0	0
-	-	-	-	-	-	1	1	NA	NA	NA	0	8	0	0	0	0	6	0	0
-	-	-	-	-	-	1	1	NA	NA	NA	0	3	0	0	0	0	0	0	2
p__Ascomycota	c__Leotiomycetes	o__Helotiales	f__Helotiales_fam_Incertae_sedis	g__Mycoarthris	s__unidentified	1	1	JX270444	NA	NA	0	2	6	0	0	0	0	0	0
-	-	-	-	-	-	1	1	NA	NA	NA	0	0	0	17	0	0	0	0	0
-	-	-	-	-	-	1	1	NA	NA	NA	0	0	0	0	0	0	0	4	0
-	-	-	-	-	-	1	1	NA	NA	NA	15	0	0	0	0	0	0	0	0
-	-	-	-	-	-	1	1	NA	NA	NA	5	0	0	0	0	0	4	0	0
-	-	-	-	-	-	1	1	NA	NA	NA	3	0	0	0	0	2	0	0	1
-	-	-	-	-	-	1	1	NA	NA	NA	0	12	3	0	0	0	0	0	0
-	-	-	-	-	-	1	1	NA	NA	NA	0	0	8	0	0	0	0	0	0
-	-	-	-	-	-	1	1	NA	NA	NA	0	0	9	0	0	0	0	0	0
p__Basidiomycota	c__Microbotryomycetes	o__Microbotryomycetes_ord_Incertae_sedis	f__Chrysozymaceae	g__Fellozyma	s__Fellozyma_inositophila	1	1	KJ706838	NA	NA	0	0	5	0	0	0	0	0	0
-	-	-	-	-	-	1	1	NA	NA	NA	0	0	0	16	0	0	0	0	0
-	-	-	-	-	-	1	1	NA	NA	NA	0	0	0	0	0	6	0	0	0
p__unidentified	c__unidentified	o__unidentified	f__unidentified	g__unidentified	s__unidentified	1	1	UDB0533762	NA	NA	0	0	0	0	0	4	0	0	0
-	-	-	-	-	-	1	1	NA	NA	NA	0	0	0	0	0	4	0	3	0
p__Basidiomycota	c__Agaricomycetes	o__Agaricales	-	-	-	1	2	UDB0438327	UDB033440	NA	0	0	0	0	0	0	6	0	0
-	-	-	-	-	-	1	1	NA	NA	NA	0	0	0	0	0	0	0	0	4
-	-	-	-	-	-	1	1	NA	NA	NA	15	0	0	0	0	0	0	0	0
-	-	-	-	-	-	1	1	NA	NA	NA	13	0	0	0	0	0	0	0	0
-	-	-	-	-	-	1	1	NA	NA	NA	0	9	0	0	0	0	0	0	0
-	-	-	-	-	-	1	1	NA	NA	NA	0	5	4	0	0	0	0	0	0
-	-	-	-	-	-	1	1	NA	NA	NA	0	0	9	0	0	0	0	0	0
-	-	-	-	-	-	1	1	NA	NA	NA	0	0	8	0	0	0	0	0	0
-	-	-	-	-	-	1	1	NA	NA	NA	0	0	0	15	0	0	0	0	0
-	-	-	-	-	-	1	1	NA	NA	NA	0	0	0	8	0	0	0	0	2
-	-	-	-	-	-	1	1	NA	NA	NA	0	0	0	0	0	7	0	0	0
p__Ascomycota	c__Eurotiomycetes	o__Eurotiales	f__Trichocomaceae	g__Thermomyces	s__Thermomyces_lanuginosus	1	3	KU855382	KJ432867	HG518525	0	0	0	0	0	0	9	2	0
p__Ascomycota	c__unidentified	o__unidentified	f__unidentified	g__unidentified	s__unidentified	1	1	KU535701	NA	NA	12	0	0	0	0	0	0	0	0
-	-	-	-	-	-	1	1	NA	NA	NA	13	0	0	0	0	0	0	0	0
-	-	-	-	-	-	1	1	NA	NA	NA	13	0	0	0	0	0	0	0	0
-	-	-	-	-	-	1	1	NA	NA	NA	9	0	0	0	0	0	3	0	0
-	-	-	-	-	-	1	1	NA	NA	NA	3	6	0	0	0	0	0	0	0
-	-	-	-	-	-	1	1	NA	NA	NA	0	12	0	0	0	0	0	0	0
-	-	-	-	-	-	1	1	NA	NA	NA	0	0	9	0	0	0	0	0	0
-	-	-	-	-	-	1	1	NA	NA	NA	0	0	6	0	0	0	0	0	0
-	-	-	-	-	-	1	1	NA	NA	NA	0	0	8	0	0	0	0	0	0
-	-	-	-	-	-	1	1	NA	NA	NA	0	0	0	14	0	0	0	0	0
-	-	-	-	-	-	1	1	NA	NA	NA	0	0	0	14	0	0	0	0	0
-	-	-	-	-	-	1	1	NA	NA	NA	0	0	0	0	0	5	0	0	0
-	-	-	-	-	-	1	1	NA	NA	NA	0	0	0	0	0	4	0	0	1
-	-	-	-	-	-	1	1	NA	NA	NA	0	0	0	0	0	0	0	0	7
-	-	-	-	-	-	1	1	NA	NA	NA	0	0	0	0	0	0	0	0	5
-	-	-	-	-	-	1	1	NA	NA	NA	0	0	0	0	0	0	0	0	2
-	-	-	-	-	-	1	1	NA	NA	NA	0	0	0	0	0	0	0	0	6
-	-	-	-	-	-	1	1	NA	NA	NA	12	0	0	0	0	0	0	0	0
-	-	-	-	-	-	1	1	NA	NA	NA	12	0	0	0	0	0	0	0	0
-	-	-	-	-	-	1	1	NA	NA	NA	12	0	0	0	0	0	0	0	0
-	-	-	-	-	-	1	1	NA	NA	NA	6	0	0	0	0	0	3	0	0
-	-	-	-	-	-	1	1	NA	NA	NA	6	7	0	0	0	0	0	0	0
-	-	-	-	-	-	1	1	NA	NA	NA	0	8	0	0	0	0	0	0	0
-	-	-	-	-	-	1	1	NA	NA	NA	0	8	0	0	0	0	0	0	0
-	-	-	-	-	-	1	1	NA	NA	NA	0	4	0	6	0	0	0	0	0
-	-	-	-	-	-	1	1	NA	NA	NA	0	4	0	8	0	0	0	0	0
-	-	-	-	-	-	1	1	NA	NA	NA	0	0	6	0	0	0	0	0	0
-	-	-	-	-	-	1	1	NA	NA	NA	0	0	8	0	0	0	0	0	0
-	-	-	-	-	-	1	1	NA	NA	NA	0	0	0	0	0	5	0	0	0
-	-	-	-	-	-	1	1	NA	NA	NA	0	0	0	0	0	1	4	0	0
-	-	-	-	-	-	1	1	NA	NA	NA	0	0	0	0	0	0	8	0	0
-	-	-	-	-	-	1	1	NA	NA	NA	0	0	0	0	0	0	0	3	0
-	-	-	-	-	-	1	1	NA	NA	NA	0	0	0	0	0	0	0	7	0
-	-	-	-	-	-	1	1	NA	NA	NA	12	0	0	0	0	0	0	0	0
-	-	-	-	-	-	1	1	NA	NA	NA	9	0	0	0	0	0	0	1	0
-	-	-	-	-	-	1	1	NA	NA	NA	3	6	0	0	0	0	0	0	0
-	-	-	-	-	-	1	1	NA	NA	NA	0	7	0	0	0	0	0	0	0
-	-	-	-	-	-	1	1	NA	NA	NA	0	7	0	0	0	0	0	0	0
-	-	-	-	-	-	1	1	NA	NA	NA	0	8	0	0	0	0	0	0	0
-	-	-	-	-	-	1	1	NA	NA	NA	0	8	0	0	0	0	0	0	0
-	-	-	-	-	-	1	1	NA	NA	NA	0	0	7	0	0	0	0	0	0
-	-	-	-	-	-	1	1	NA	NA	NA	0	0	5	0	0	0	0	0	0
-	-	-	-	-	-	1	1	NA	NA	NA	0	0	7	0	0	0	0	0	0
-	-	-	-	-	-	1	1	NA	NA	NA	0	0	9	0	0	0	0	0	0
-	-	-	-	-	-	1	1	NA	NA	NA	0	0	6	0	0	0	0	0	0
-	-	-	-	-	-	1	1	NA	NA	NA	0	0	5	0	0	0	0	0	0
-	-	-	-	-	-	1	1	NA	NA	NA	0	0	8	0	0	0	0	0	0
-	-	-	-	-	-	1	1	NA	NA	NA	0	0	4	0	0	0	0	0	0
-	-	-	-	-	-	1	1	NA	NA	NA	0	0	0	12	0	0	0	0	0
p__Ascomycota	c__Sordariomycetes	o__Hypocreales	f__Hypocreaceae	g__Trichoderma	-	1	3	HE608900	MH284876	HF569190	0	0	0	12	0	0	0	0	0
-	-	-	-	-	-	1	1	NA	NA	NA	0	0	0	0	0	0	8	0	0
-	-	-	-	-	-	1	1	NA	NA	NA	0	0	0	0	0	0	11	0	0
-	-	-	-	-	-	1	1	NA	NA	NA	0	0	0	0	0	0	8	0	0
-	-	-	-	-	-	1	1	NA	NA	NA	0	0	0	0	0	0	11	0	0
-	-	-	-	-	-	1	1	NA	NA	NA	0	0	0	0	0	0	0	0	4
-	-	-	-	-	-	1	1	NA	NA	NA	11	0	0	0	0	0	0	0	0
-	-	-	-	-	-	1	1	NA	NA	NA	11	0	0	0	0	0	0	0	0
-	-	-	-	-	-	1	1	NA	NA	NA	9	0	0	0	0	0	0	0	0
-	-	-	-	-	-	1	1	NA	NA	NA	6	0	0	4	0	0	0	0	0
-	-	-	-	-	-	1	1	NA	NA	NA	3	5	0	0	0	0	0	0	0
-	-	-	-	-	-	1	1	NA	NA	NA	0	8	0	0	0	0	0	0	0
-	-	-	-	-	-	1	1	NA	NA	NA	0	10	0	0	0	0	0	0	0
-	-	-	-	-	-	1	1	NA	NA	NA	0	9	0	0	0	0	0	0	0
-	-	-	-	-	-	1	1	NA	NA	NA	0	7	0	0	0	0	2	0	0
-	-	-	-	-	-	1	1	NA	NA	NA	0	0	7	0	0	0	0	0	0
-	-	-	-	-	-	1	1	NA	NA	NA	0	0	1	0	0	0	0	0	4
-	-	-	-	-	-	1	1	NA	NA	NA	0	0	0	11	0	0	0	0	0
-	-	-	-	-	-	1	1	NA	NA	NA	0	0	0	11	0	0	0	0	0
-	-	-	-	-	-	1	1	NA	NA	NA	0	0	0	11	0	0	0	0	0
-	-	-	-	-	-	1	1	NA	NA	NA	0	0	0	0	0	0	6	0	0
-	-	-	-	-	-	1	1	NA	NA	NA	0	0	0	0	0	0	5	0	0
p__Basidiomycota	c__Agaricomycetes	o__Thelephorales	f__Thelephoraceae	g__Tomentella	s__unidentified	1	1	HG426047	NA	NA	0	0	0	0	0	0	4	1	0
-	-	-	-	-	-	1	1	NA	NA	NA	0	0	0	0	0	0	0	3	0
-	-	-	-	-	-	1	1	NA	NA	NA	0	0	0	0	0	0	0	0	6
-	-	-	-	-	-	1	1	NA	NA	NA	0	0	0	0	0	0	0	0	2
-	-	-	-	-	-	1	1	NA	NA	NA	0	0	0	0	0	0	0	0	6
-	-	-	-	-	-	1	1	NA	NA	NA	9	0	0	0	0	0	0	0	0
-	-	-	-	-	-	1	1	NA	NA	NA	10	0	0	0	0	0	0	0	0
-	-	-	-	-	-	1	1	NA	NA	NA	9	0	0	0	0	0	0	0	0
-	-	-	-	-	-	1	1	NA	NA	NA	9	0	0	0	0	0	0	0	0
-	-	-	-	-	-	1	1	NA	NA	NA	10	0	0	0	0	0	0	0	0
-	-	-	-	-	-	1	1	NA	NA	NA	9	0	0	0	0	0	0	0	0
-	-	-	-	-	-	1	1	NA	NA	NA	3	0	1	0	0	0	0	0	0
-	-	-	-	-	-	1	1	NA	NA	NA	0	8	0	0	0	0	0	0	0
-	-	-	-	-	-	1	1	NA	NA	NA	0	7	0	0	0	0	0	0	0
-	-	-	-	-	-	1	1	NA	NA	NA	0	9	0	0	0	0	0	0	0
-	-	-	-	-	-	1	1	NA	NA	NA	0	9	0	0	0	0	0	0	0
-	-	-	-	-	-	1	1	NA	NA	NA	0	9	0	0	0	0	0	0	0
-	-	-	-	-	-	1	1	NA	NA	NA	0	10	0	0	0	0	0	0	0
p__Basidiomycota	c__Tremellomycetes	o__Cystofilobasidiales	f__Mrakiaceae	g__Mrakia	s__Mrakia_frigida	1	1	AF144483	NA	NA	0	3	6	0	0	0	0	0	0
p__Ascomycota	c__Sordariomycetes	o__Hypocreales	f__Nectriaceae	g__Fusarium	-	1	2	MH261354	JQ083430	NA	0	0	6	0	0	0	0	0	0
-	-	-	-	-	-	1	1	NA	NA	NA	0	0	4	0	0	0	0	0	0
-	-	-	-	-	-	1	1	NA	NA	NA	0	0	5	0	0	0	0	0	0
-	-	-	-	-	-	1	1	NA	NA	NA	0	0	3	0	0	0	0	0	1
-	-	-	-	-	-	1	1	NA	NA	NA	0	0	0	0	0	3	0	0	0
-	-	-	-	-	-	1	1	NA	NA	NA	0	0	0	0	0	0	5	0	0
-	-	-	-	-	-	1	1	NA	NA	NA	0	0	0	0	0	0	0	7	0
-	-	-	-	-	-	1	1	NA	NA	NA	0	0	0	0	0	0	0	1	0
-	-	-	-	-	-	1	1	NA	NA	NA	0	0	0	0	0	0	0	3	0
-	-	-	-	-	-	1	1	NA	NA	NA	0	0	0	0	0	0	0	0	9
-	-	-	-	-	-	1	1	NA	NA	NA	9	0	0	0	0	0	0	0	0
-	-	-	-	-	-	1	1	NA	NA	NA	7	0	0	0	0	0	0	0	0
-	-	-	-	-	-	1	1	NA	NA	NA	8	0	0	0	0	0	0	0	0
-	-	-	-	-	-	1	1	NA	NA	NA	9	0	0	0	0	0	0	0	0
-	-	-	-	-	-	1	1	NA	NA	NA	9	0	0	0	0	0	0	0	0
-	-	-	-	-	-	1	1	NA	NA	NA	0	8	0	0	0	0	0	0	0
-	-	-	-	-	-	1	1	NA	NA	NA	0	5	0	0	0	0	0	0	0
-	-	-	-	-	-	1	1	NA	NA	NA	0	7	0	0	0	0	0	0	0
-	-	-	-	-	-	1	1	NA	NA	NA	0	6	0	0	0	0	0	0	0
-	-	-	-	-	-	1	1	NA	NA	NA	0	5	0	0	0	0	0	0	0
-	-	-	-	-	-	1	1	NA	NA	NA	0	6	0	0	0	0	0	0	0
-	-	-	-	-	-	1	1	NA	NA	NA	0	7	0	0	0	0	0	0	0
-	-	-	-	-	-	1	1	NA	NA	NA	0	3	3	0	0	0	0	0	0
-	-	-	-	-	-	1	1	NA	NA	NA	0	0	4	0	0	0	0	0	0
-	-	-	-	-	-	1	1	NA	NA	NA	0	0	4	0	0	0	0	0	0
-	-	-	-	-	-	1	1	NA	NA	NA	0	0	2	0	0	0	0	0	0
-	-	-	-	-	-	1	1	NA	NA	NA	0	0	0	9	0	0	0	0	0
-	-	-	-	-	-	1	1	NA	NA	NA	0	0	0	9	0	0	0	0	0
-	-	-	-	-	-	1	1	NA	NA	NA	0	0	0	9	0	0	0	0	0
-	-	-	-	-	-	1	1	NA	NA	NA	0	0	0	0	0	0	5	0	0
-	-	-	-	-	-	1	1	NA	NA	NA	0	0	0	0	0	0	7	0	0
-	-	-	-	-	-	1	1	NA	NA	NA	0	0	0	0	0	0	2	0	0
-	-	-	-	-	-	1	1	NA	NA	NA	0	0	0	0	0	0	6	0	0
-	-	-	-	-	-	1	1	NA	NA	NA	0	0	0	0	0	0	0	0	3
p__Basidiomycota	c__Tremellomycetes	o__Cystofilobasidiales	f__Mrakiaceae	g__Mrakia	s__Mrakia_frigida	1	1	AF144483	NA	NA	0	0	0	0	0	0	0	0	5
-	-	-	-	-	-	1	1	NA	NA	NA	7	0	0	0	0	0	0	0	0
-	-	-	-	-	-	1	1	NA	NA	NA	8	0	0	0	0	0	0	0	0
-	-	-	-	-	-	1	1	NA	NA	NA	8	0	0	0	0	0	0	0	0
-	-	-	-	-	-	1	1	NA	NA	NA	5	0	0	0	0	0	0	0	0
-	-	-	-	-	-	1	1	NA	NA	NA	8	0	0	0	0	0	0	0	0
-	-	-	-	-	-	1	1	NA	NA	NA	7	0	0	0	0	0	0	0	0
-	-	-	-	-	-	1	1	NA	NA	NA	8	0	0	0	0	0	0	0	0
-	-	-	-	-	-	1	1	NA	NA	NA	3	0	0	0	0	0	0	3	0
-	-	-	-	-	-	1	1	NA	NA	NA	0	6	0	0	0	0	0	0	0
-	-	-	-	-	-	1	1	NA	NA	NA	0	4	0	0	0	0	0	0	0
-	-	-	-	-	-	1	1	NA	NA	NA	0	5	0	0	0	0	0	0	0
-	-	-	-	-	-	1	1	NA	NA	NA	0	0	5	0	0	0	0	0	0
-	-	-	-	-	-	1	1	NA	NA	NA	0	0	5	0	0	0	0	0	0
-	-	-	-	-	-	1	1	NA	NA	NA	0	0	3	0	0	0	0	0	0
-	-	-	-	-	-	1	1	NA	NA	NA	0	0	4	0	0	0	0	0	0
-	-	-	-	-	-	1	1	NA	NA	NA	0	0	8	0	0	0	0	0	0
-	-	-	-	-	-	1	1	NA	NA	NA	0	0	4	0	0	0	0	0	0
-	-	-	-	-	-	1	1	NA	NA	NA	0	0	3	0	0	0	2	0	0
-	-	-	-	-	-	1	1	NA	NA	NA	0	0	0	8	0	0	0	0	0
-	-	-	-	-	-	1	1	NA	NA	NA	0	0	0	8	0	0	0	0	0
-	-	-	-	-	-	1	1	NA	NA	NA	0	0	0	8	0	0	0	0	0
-	-	-	-	-	-	1	1	NA	NA	NA	0	0	0	8	0	0	0	0	0
-	-	-	-	-	-	1	1	NA	NA	NA	0	0	0	8	0	0	0	0	0
-	-	-	-	-	-	1	1	NA	NA	NA	0	0	0	4	0	0	0	0	1
-	-	-	-	-	-	1	1	NA	NA	NA	0	0	0	0	0	1	0	0	0
-	-	-	-	-	-	1	1	NA	NA	NA	0	0	0	0	0	3	0	0	0
-	-	-	-	-	-	1	1	NA	NA	NA	0	0	0	0	0	0	4	0	0
-	-	-	-	-	-	1	1	NA	NA	NA	0	0	0	0	0	0	5	0	0
-	-	-	-	-	-	1	1	NA	NA	NA	0	0	0	0	0	0	4	0	0
-	-	-	-	-	-	1	1	NA	NA	NA	0	0	0	0	0	0	6	0	0
-	-	-	-	-	-	1	1	NA	NA	NA	0	0	0	0	0	0	5	0	0
-	-	-	-	-	-	1	1	NA	NA	NA	0	0	0	0	0	0	0	0	3
-	-	-	-	-	-	1	1	NA	NA	NA	0	0	0	0	0	0	0	0	4
-	-	-	-	-	-	1	1	NA	NA	NA	0	0	0	0	0	0	0	0	2
-	-	-	-	-	-	1	1	NA	NA	NA	0	0	0	0	0	0	0	0	3
-	-	-	-	-	-	1	1	NA	NA	NA	0	0	0	0	0	0	0	0	3
-	-	-	-	-	-	1	1	NA	NA	NA	7	0	0	0	0	0	0	0	0
-	-	-	-	-	-	1	1	NA	NA	NA	7	0	0	0	0	0	0	0	0
-	-	-	-	-	-	1	1	NA	NA	NA	6	0	0	0	0	0	0	0	0
-	-	-	-	-	-	1	1	NA	NA	NA	4	0	0	0	0	0	0	0	0
-	-	-	-	-	-	1	1	NA	NA	NA	7	0	0	0	0	0	0	0	0
-	-	-	-	-	-	1	1	NA	NA	NA	3	0	0	0	0	0	3	0	0
-	-	-	-	-	-	1	1	NA	NA	NA	0	6	0	0	0	0	0	0	0
-	-	-	-	-	-	1	1	NA	NA	NA	0	6	0	0	0	0	0	0	0
-	-	-	-	-	-	1	1	NA	NA	NA	0	5	0	0	0	0	0	0	0
-	-	-	-	-	-	1	1	NA	NA	NA	0	5	0	0	0	0	0	0	0
-	-	-	-	-	-	1	1	NA	NA	NA	0	4	0	0	0	0	0	0	0
-	-	-	-	-	-	1	1	NA	NA	NA	0	1	0	0	0	0	1	0	0
-	-	-	-	-	-	1	1	NA	NA	NA	0	0	4	0	0	0	0	0	0
-	-	-	-	-	-	1	1	NA	NA	NA	0	0	4	0	0	0	0	0	0
-	-	-	-	-	-	1	1	NA	NA	NA	0	0	4	0	0	0	0	0	0
-	-	-	-	-	-	1	1	NA	NA	NA	0	0	4	0	0	0	0	0	0
-	-	-	-	-	-	1	1	NA	NA	NA	0	0	4	0	0	0	0	0	0
p__Ascomycota	c__Dothideomycetes	o__Pleosporales	f__Phaeosphaeriaceae	g__Neosetophoma	s__Neosetophoma_samararum	1	1	EF505560	NA	NA	0	0	3	0	0	0	0	0	0
-	-	-	-	-	-	1	1	NA	NA	NA	0	0	3	0	0	0	0	0	0
-	-	-	-	-	-	1	1	NA	NA	NA	0	0	3	0	0	0	0	0	0
-	-	-	-	-	-	1	1	NA	NA	NA	0	0	0	7	0	0	0	0	0
p__Basidiomycota	c__Tremellomycetes	o__Cystofilobasidiales	f__Cystofilobasidiaceae	g__Cystofilobasidium	s__Cystofilobasidium_infirmominiatum	1	1	AF444400	NA	NA	0	0	0	7	0	0	0	0	0
-	-	-	-	-	-	1	1	NA	NA	NA	0	0	0	0	0	3	0	0	0
-	-	-	-	-	-	1	1	NA	NA	NA	0	0	0	0	0	3	0	0	0
-	-	-	-	-	-	1	1	NA	NA	NA	0	0	0	0	0	0	2	0	0
-	-	-	-	-	-	1	1	NA	NA	NA	0	0	0	0	0	0	4	0	0
-	-	-	-	-	-	1	1	NA	NA	NA	0	0	0	0	0	0	0	3	0
-	-	-	-	-	-	1	1	NA	NA	NA	0	0	0	0	0	0	0	4	0
-	-	-	-	-	-	1	1	NA	NA	NA	0	0	0	0	0	0	0	5	0
-	-	-	-	-	-	1	1	NA	NA	NA	0	0	0	0	0	0	0	4	0
-	-	-	-	-	-	1	1	NA	NA	NA	0	0	0	0	0	0	0	0	2
-	-	-	-	-	-	1	1	NA	NA	NA	0	0	0	0	0	0	0	0	4
-	-	-	-	-	-	1	1	NA	NA	NA	0	0	0	0	0	0	0	0	1
p__Basidiomycota	c__Agaricomycetes	o__Agaricales	f__Entolomataceae	g__Entoloma	s__Entoloma_korhonenii	1	1	UDB0339975	NA	NA	0	0	0	0	0	0	0	0	1
-	-	-	-	-	-	1	1	NA	NA	NA	4	0	0	0	0	0	0	0	0
-	-	-	-	-	-	1	1	NA	NA	NA	6	0	0	0	0	0	0	0	0
p__Ascomycota	c__Sordariomycetes	o__Hypocreales	f__Hypocreaceae	g__Trichoderma	s__Trichoderma_hamatum	0.67	3	KX533997	MN176392	KY225584	5	0	0	0	0	0	0	0	0
-	-	-	-	-	-	1	1	NA	NA	NA	6	0	0	0	0	0	0	0	0
-	-	-	-	-	-	1	1	NA	NA	NA	0	6	0	0	0	0	0	0	0
-	-	-	-	-	-	1	1	NA	NA	NA	0	5	0	0	0	0	0	0	0
-	-	-	-	-	-	1	1	NA	NA	NA	0	5	0	0	0	0	0	0	0
-	-	-	-	-	-	1	1	NA	NA	NA	0	5	0	0	0	0	0	0	0
-	-	-	-	-	-	1	1	NA	NA	NA	0	4	0	0	0	0	0	0	0
-	-	-	-	-	-	1	1	NA	NA	NA	0	3	0	0	0	0	0	0	0
-	-	-	-	-	-	1	1	NA	NA	NA	0	5	0	0	0	0	0	0	0
p__Ascomycota	c__unidentified	o__unidentified	f__unidentified	g__unidentified	s__unidentified	1	1	UDB0517414	NA	NA	0	5	0	0	0	0	0	0	0
-	-	-	-	-	-	1	1	NA	NA	NA	0	0	3	0	0	0	0	0	0
-	-	-	-	-	-	1	1	NA	NA	NA	0	0	4	0	0	0	0	0	0
-	-	-	-	-	-	1	1	NA	NA	NA	0	0	2	0	0	0	0	0	0
-	-	-	-	-	-	1	1	NA	NA	NA	0	0	3	0	0	0	0	0	0
-	-	-	-	-	-	1	1	NA	NA	NA	0	0	1	0	0	0	0	0	0
-	-	-	-	-	-	1	1	NA	NA	NA	0	0	5	0	0	0	0	0	0
-	-	-	-	-	-	1	1	NA	NA	NA	0	0	3	0	0	0	0	0	0
-	-	-	-	-	-	1	1	NA	NA	NA	0	0	0	6	0	0	0	0	0
-	-	-	-	-	-	1	1	NA	NA	NA	0	0	0	6	0	0	0	0	0
-	-	-	-	-	-	1	1	NA	NA	NA	0	0	0	6	0	0	0	0	0
-	-	-	-	-	-	1	1	NA	NA	NA	0	0	0	6	0	0	0	0	0
-	-	-	-	-	-	1	1	NA	NA	NA	0	0	0	3	0	1	0	0	0
-	-	-	-	-	-	1	1	NA	NA	NA	0	0	0	0	0	2	0	0	0
-	-	-	-	-	-	1	1	NA	NA	NA	0	0	0	0	0	0	5	0	0
-	-	-	-	-	-	1	1	NA	NA	NA	0	0	0	0	0	0	6	0	0
-	-	-	-	-	-	1	1	NA	NA	NA	0	0	0	0	0	0	4	0	0
-	-	-	-	-	-	1	1	NA	NA	NA	0	0	0	0	0	0	3	0	0
-	-	-	-	-	-	1	1	NA	NA	NA	0	0	0	0	0	0	3	0	0
-	-	-	-	-	-	1	1	NA	NA	NA	0	0	0	0	0	0	4	0	0
-	-	-	-	-	-	1	1	NA	NA	NA	0	0	0	0	0	0	0	3	0
-	-	-	-	-	-	1	1	NA	NA	NA	0	0	0	0	0	0	0	1	0
-	-	-	-	-	-	1	1	NA	NA	NA	5	0	0	0	0	0	0	0	0
-	-	-	-	-	-	1	1	NA	NA	NA	5	0	0	0	0	0	0	0	0
-	-	-	-	-	-	1	1	NA	NA	NA	5	0	0	0	0	0	0	0	0
-	-	-	-	-	-	1	1	NA	NA	NA	3	0	0	0	0	0	0	0	0
-	-	-	-	-	-	1	1	NA	NA	NA	5	0	0	0	0	0	0	0	0
-	-	-	-	-	-	1	1	NA	NA	NA	5	0	0	0	0	0	0	0	0
-	-	-	-	-	-	1	1	NA	NA	NA	4	0	0	0	0	0	0	0	0
-	-	-	-	-	-	1	1	NA	NA	NA	5	0	0	0	0	0	0	0	0
-	-	-	-	-	-	1	1	NA	NA	NA	4	0	0	0	0	0	0	0	0
-	-	-	-	-	-	1	1	NA	NA	NA	3	0	0	0	0	0	0	0	0
-	-	-	-	-	-	1	1	NA	NA	NA	4	0	0	0	0	0	0	0	0
-	-	-	-	-	-	1	1	NA	NA	NA	4	0	0	0	0	0	0	0	0
-	-	-	-	-	-	1	1	NA	NA	NA	5	0	0	0	0	0	0	0	0
-	-	-	-	-	-	1	1	NA	NA	NA	0	3	0	0	0	0	0	0	0
-	-	-	-	-	-	1	1	NA	NA	NA	0	4	0	0	0	0	0	0	0
-	-	-	-	-	-	1	1	NA	NA	NA	0	5	0	0	0	0	0	0	0
-	-	-	-	-	-	1	1	NA	NA	NA	0	0	1	0	0	0	0	0	0
-	-	-	-	-	-	1	1	NA	NA	NA	0	0	4	0	0	0	0	0	0
-	-	-	-	-	-	1	1	NA	NA	NA	0	0	2	0	0	0	0	0	0
-	-	-	-	-	-	1	1	NA	NA	NA	0	0	2	0	0	0	0	0	0
-	-	-	-	-	-	1	1	NA	NA	NA	0	0	2	0	0	0	0	0	0
p__Basidiomycota	c__Microbotryomycetes	o__Microbotryomycetes_ord_Incertae_sedis	f__Chrysozymaceae	g__Slooffia	s__Slooffia_cresolica	1	1	KJ706802	NA	NA	0	0	2	0	0	0	0	0	0
-	-	-	-	-	-	1	1	NA	NA	NA	0	0	3	0	0	0	0	0	0
-	-	-	-	-	-	1	1	NA	NA	NA	0	0	2	0	0	0	0	0	0
-	-	-	-	-	-	1	1	NA	NA	NA	0	0	2	0	0	0	0	0	0
-	-	-	-	-	-	1	1	NA	NA	NA	0	0	3	0	0	0	0	0	0
-	-	-	-	-	-	1	1	NA	NA	NA	0	0	2	0	0	0	0	0	0
-	-	-	-	-	-	1	1	NA	NA	NA	0	0	3	0	0	0	0	0	0
-	-	-	-	-	-	1	1	NA	NA	NA	0	0	5	0	0	0	0	0	0
-	-	-	-	-	-	1	1	NA	NA	NA	0	0	0	5	0	0	0	0	0
-	-	-	-	-	-	1	1	NA	NA	NA	0	0	0	5	0	0	0	0	0
-	-	-	-	-	-	1	1	NA	NA	NA	0	0	0	5	0	0	0	0	0
-	-	-	-	-	-	1	1	NA	NA	NA	0	0	0	5	0	0	0	0	0
-	-	-	-	-	-	1	1	NA	NA	NA	0	0	0	5	0	0	0	0	0
-	-	-	-	-	-	1	1	NA	NA	NA	0	0	0	5	0	0	0	0	0
p__Ascomycota	c__Leotiomycetes	o__unidentified	f__unidentified	g__unidentified	s__unidentified	1	1	KF428389	NA	NA	0	0	0	5	0	0	0	0	0
p__Basidiomycota	c__Tremellomycetes	o__Cystofilobasidiales	f__Cystofilobasidiaceae	g__Cystofilobasidium	s__Cystofilobasidium_infirmominiatum	1	1	AF444400	NA	NA	0	0	0	0	1	0	0	0	0
-	-	-	-	-	-	1	1	NA	NA	NA	0	0	0	0	0	2	0	0	0
-	-	-	-	-	-	1	1	NA	NA	NA	0	0	0	0	0	0	3	0	0
-	-	-	-	-	-	1	1	NA	NA	NA	0	0	0	0	0	0	3	0	0
-	-	-	-	-	-	1	1	NA	NA	NA	0	0	0	0	0	0	5	0	0
-	-	-	-	-	-	1	1	NA	NA	NA	0	0	0	0	0	0	3	0	0
-	-	-	-	-	-	1	1	NA	NA	NA	0	0	0	0	0	0	3	0	0
-	-	-	-	-	-	1	1	NA	NA	NA	0	0	0	0	0	0	2	0	0
p__Basidiomycota	c__Ustilaginomycetes	o__Ustilaginales	f__Ustilaginaceae	g__Pseudozyma	s__Pseudozyma_hubeiensis	1	1	KY806122	NA	NA	0	0	0	0	0	0	2	0	0
-	-	-	-	-	-	1	1	NA	NA	NA	0	0	0	0	0	0	0	1	0
-	-	-	-	-	-	1	1	NA	NA	NA	0	0	0	0	0	0	0	3	0
-	-	-	-	-	-	1	1	NA	NA	NA	0	0	0	0	0	0	0	1	0
-	-	-	-	-	-	1	1	NA	NA	NA	0	0	0	0	0	0	0	0	3
-	-	-	-	-	-	1	1	NA	NA	NA	0	0	0	0	0	0	0	0	1
-	-	-	-	-	-	1	1	NA	NA	NA	0	0	0	0	0	0	0	0	2
-	-	-	-	-	-	1	1	NA	NA	NA	0	0	0	0	0	0	0	0	1
-	-	-	-	-	-	1	1	NA	NA	NA	0	0	0	0	0	0	0	0	1
-	-	-	-	-	-	1	1	NA	NA	NA	0	0	0	0	0	0	0	0	2
-	-	-	-	-	-	1	1	NA	NA	NA	4	0	0	0	0	0	0	0	0
-	-	-	-	-	-	1	2	KU931495	KF297088	NA	4	0	0	0	0	0	0	0	0
-	-	-	-	-	-	1	1	NA	NA	NA	4	0	0	0	0	0	0	0	0
-	-	-	-	-	-	1	1	NA	NA	NA	4	0	0	0	0	0	0	0	0
-	-	-	-	-	-	1	1	NA	NA	NA	4	0	0	0	0	0	0	0	0
-	-	-	-	-	-	1	1	NA	NA	NA	4	0	0	0	0	0	0	0	0
-	-	-	-	-	-	1	1	NA	NA	NA	4	0	0	0	0	0	0	0	0
-	-	-	-	-	-	1	1	NA	NA	NA	2	0	0	0	0	0	0	0	0
-	-	-	-	-	-	1	1	NA	NA	NA	0	4	0	0	0	0	0	0	0
-	-	-	-	-	-	1	1	NA	NA	NA	0	3	0	0	0	0	0	0	0
-	-	-	-	-	-	1	1	NA	NA	NA	0	3	0	0	0	0	0	0	0
-	-	-	-	-	-	1	1	NA	NA	NA	0	4	0	0	0	0	0	0	0
-	-	-	-	-	-	1	1	NA	NA	NA	0	4	0	0	0	0	0	0	0
-	-	-	-	-	-	1	1	NA	NA	NA	0	4	0	0	0	0	0	0	0
-	-	-	-	-	-	1	1	NA	NA	NA	0	3	0	0	0	0	0	0	0
-	-	-	-	-	-	1	1	NA	NA	NA	0	0	1	0	0	0	0	0	0
-	-	-	-	-	-	1	1	NA	NA	NA	0	0	3	0	0	0	0	0	0
-	-	-	-	-	-	1	1	NA	NA	NA	0	0	3	0	0	0	0	0	0
-	-	-	-	-	-	1	1	NA	NA	NA	0	0	3	0	0	0	0	0	0
-	-	-	-	-	-	1	1	NA	NA	NA	0	0	3	0	0	0	0	0	0
-	-	-	-	-	-	1	1	NA	NA	NA	0	0	3	0	0	0	0	0	0
-	-	-	-	-	-	1	1	NA	NA	NA	0	0	3	0	0	0	0	0	0
-	-	-	-	-	-	1	1	NA	NA	NA	0	0	2	0	0	0	0	0	0
-	-	-	-	-	-	1	1	NA	NA	NA	0	0	2	0	0	0	0	0	0
-	-	-	-	-	-	1	1	NA	NA	NA	0	0	1	0	0	0	0	0	0
-	-	-	-	-	-	1	1	NA	NA	NA	0	0	1	0	0	0	0	0	0
-	-	-	-	-	-	1	1	NA	NA	NA	0	0	0	4	0	0	0	0	0
-	-	-	-	-	-	1	1	NA	NA	NA	0	0	0	4	0	0	0	0	0
-	-	-	-	-	-	1	1	NA	NA	NA	0	0	0	4	0	0	0	0	0
-	-	-	-	-	-	1	1	NA	NA	NA	0	0	0	4	0	0	0	0	0
-	-	-	-	-	-	1	1	NA	NA	NA	0	0	0	4	0	0	0	0	0
-	-	-	-	-	-	1	1	NA	NA	NA	0	0	0	4	0	0	0	0	0
-	-	-	-	-	-	1	1	NA	NA	NA	0	0	0	0	3	0	0	0	0
-	-	-	-	-	-	1	1	NA	NA	NA	0	0	0	0	0	1	0	0	0
-	-	-	-	-	-	1	1	NA	NA	NA	0	0	0	0	0	1	0	0	0
-	-	-	-	-	-	1	1	NA	NA	NA	0	0	0	0	0	1	0	0	0
-	-	-	-	-	-	1	1	NA	NA	NA	0	0	0	0	0	0	2	0	0
-	-	-	-	-	-	1	1	NA	NA	NA	0	0	0	0	0	0	1	0	0
-	-	-	-	-	-	1	1	NA	NA	NA	0	0	0	0	0	0	2	0	0
-	-	-	-	-	-	1	1	NA	NA	NA	0	0	0	0	0	0	2	0	0
-	-	-	-	-	-	1	1	NA	NA	NA	0	0	0	0	0	0	3	0	0
-	-	-	-	-	-	1	1	NA	NA	NA	0	0	0	0	0	0	3	0	0
-	-	-	-	-	-	1	1	NA	NA	NA	0	0	0	0	0	0	2	0	0
-	-	-	-	-	-	1	1	NA	NA	NA	0	0	0	0	0	0	4	0	0
-	-	-	-	-	-	1	1	NA	NA	NA	0	0	0	0	0	0	3	0	0
-	-	-	-	-	-	1	1	NA	NA	NA	0	0	0	0	0	0	0	3	0
-	-	-	-	-	-	1	1	NA	NA	NA	0	0	0	0	0	0	0	2	0
-	-	-	-	-	-	1	1	NA	NA	NA	0	0	0	0	0	0	0	1	0
p__unidentified	c__unidentified	o__unidentified	f__unidentified	g__unidentified	s__unidentified	1	2	MF971967	MF971968	NA	0	0	0	0	0	0	0	0	1
-	-	-	-	-	-	1	1	NA	NA	NA	0	0	0	0	0	0	0	0	1
-	-	-	-	-	-	1	1	NA	NA	NA	0	0	0	0	0	0	0	0	1
-	-	-	-	-	-	1	1	NA	NA	NA	3	0	0	0	0	0	0	0	0
-	-	-	-	-	-	1	1	NA	NA	NA	3	0	0	0	0	0	0	0	0
-	-	-	-	-	-	1	1	NA	NA	NA	2	0	0	0	0	0	0	0	0
-	-	-	-	-	-	1	1	NA	NA	NA	3	0	0	0	0	0	0	0	0
-	-	-	-	-	-	1	1	NA	NA	NA	3	0	0	0	0	0	0	0	0
p__Ascomycota	c__Sordariomycetes	o__Hypocreales	f__Nectriaceae	g__unidentified	s__unidentified	1	1	MN368508	NA	NA	3	0	0	0	0	0	0	0	0
-	-	-	-	-	-	1	1	NA	NA	NA	3	0	0	0	0	0	0	0	0
-	-	-	-	-	-	1	1	NA	NA	NA	3	0	0	0	0	0	0	0	0
-	-	-	-	-	-	1	1	NA	NA	NA	3	0	0	0	0	0	0	0	0
-	-	-	-	-	-	1	1	NA	NA	NA	3	0	0	0	0	0	0	0	0
-	-	-	-	-	-	1	1	NA	NA	NA	0	3	0	0	0	0	0	0	0
-	-	-	-	-	-	1	1	NA	NA	NA	0	3	0	0	0	0	0	0	0
-	-	-	-	-	-	1	1	NA	NA	NA	0	2	0	0	0	0	0	0	0
-	-	-	-	-	-	1	1	NA	NA	NA	0	2	0	0	0	0	0	0	0
-	-	-	-	-	-	1	1	NA	NA	NA	0	3	0	0	0	0	0	0	0
-	-	-	-	-	-	1	1	NA	NA	NA	0	1	0	0	0	0	0	0	0
-	-	-	-	-	-	1	1	NA	NA	NA	0	1	0	0	0	0	0	0	0
-	-	-	-	-	-	1	1	NA	NA	NA	0	3	0	0	0	0	0	0	0
-	-	-	-	-	-	1	1	NA	NA	NA	0	2	0	0	0	0	0	0	0
-	-	-	-	-	-	1	1	NA	NA	NA	0	2	0	0	0	0	0	0	0
-	-	-	-	-	-	1	1	NA	NA	NA	0	3	0	0	0	0	0	0	0
-	-	-	-	-	-	1	1	NA	NA	NA	0	1	0	0	0	0	0	0	0
-	-	-	-	-	-	1	1	NA	NA	NA	0	0	1	0	0	0	0	0	0
-	-	-	-	-	-	1	1	NA	NA	NA	0	0	2	0	0	0	0	0	0
-	-	-	-	-	-	1	1	NA	NA	NA	0	0	2	0	0	0	0	0	0
-	-	-	-	-	-	1	1	NA	NA	NA	0	0	2	0	0	0	0	0	0
-	-	-	-	-	-	1	1	NA	NA	NA	0	0	1	0	0	0	0	0	0
-	-	-	-	-	-	1	1	NA	NA	NA	0	0	3	0	0	0	0	0	0
-	-	-	-	-	-	1	1	NA	NA	NA	0	0	1	0	0	0	0	0	0
-	-	-	-	-	-	1	1	NA	NA	NA	0	0	1	0	0	0	0	0	0
-	-	-	-	-	-	1	1	NA	NA	NA	0	0	1	0	0	0	0	0	0
p__Ascomycota	c__unidentified	o__unidentified	f__unidentified	g__unidentified	s__unidentified	1	1	KU535701	NA	NA	0	0	2	0	0	0	0	0	0
-	-	-	-	-	-	1	1	NA	NA	NA	0	0	2	0	0	0	0	0	0
-	-	-	-	-	-	1	1	NA	NA	NA	0	0	2	0	0	0	0	0	0
-	-	-	-	-	-	1	1	NA	NA	NA	0	0	3	0	0	0	0	0	0
-	-	-	-	-	-	1	1	NA	NA	NA	0	0	2	0	0	0	0	0	0
-	-	-	-	-	-	1	1	NA	NA	NA	0	0	0	3	0	0	0	0	0
-	-	-	-	-	-	1	1	NA	NA	NA	0	0	0	3	0	0	0	0	0
-	-	-	-	-	-	1	1	NA	NA	NA	0	0	0	3	0	0	0	0	0
-	-	-	-	-	-	1	1	NA	NA	NA	0	0	0	3	0	0	0	0	0
-	-	-	-	-	-	1	1	NA	NA	NA	0	0	0	0	1	0	0	0	0
-	-	-	-	-	-	1	1	NA	NA	NA	0	0	0	0	0	1	0	0	0
-	-	-	-	-	-	1	1	NA	NA	NA	0	0	0	0	0	1	0	0	0
-	-	-	-	-	-	1	1	NA	NA	NA	0	0	0	0	0	0	2	0	0
-	-	-	-	-	-	1	1	NA	NA	NA	0	0	0	0	0	0	1	0	0
-	-	-	-	-	-	1	1	NA	NA	NA	0	0	0	0	0	0	2	0	0
-	-	-	-	-	-	1	1	NA	NA	NA	0	0	0	0	0	0	1	0	0
-	-	-	-	-	-	1	1	NA	NA	NA	0	0	0	0	0	0	3	0	0
-	-	-	-	-	-	1	1	NA	NA	NA	0	0	0	0	0	0	2	0	0
-	-	-	-	-	-	1	1	NA	NA	NA	0	0	0	0	0	0	1	0	0
-	-	-	-	-	-	1	1	NA	NA	NA	0	0	0	0	0	0	2	0	0
-	-	-	-	-	-	1	1	NA	NA	NA	0	0	0	0	0	0	0	3	0
-	-	-	-	-	-	1	1	NA	NA	NA	0	0	0	0	0	0	0	1	0
-	-	-	-	-	-	1	1	NA	NA	NA	0	0	0	0	0	0	0	1	0
-	-	-	-	-	-	1	1	NA	NA	NA	0	0	0	0	0	0	0	2	0
-	-	-	-	-	-	1	1	NA	NA	NA	0	0	0	0	0	0	0	2	0
-	-	-	-	-	-	1	1	NA	NA	NA	0	0	0	0	0	0	0	2	0
-	-	-	-	-	-	1	1	NA	NA	NA	0	0	0	0	0	0	0	1	0
-	-	-	-	-	-	1	1	NA	NA	NA	0	0	0	0	0	0	0	2	0
-	-	-	-	-	-	1	1	NA	NA	NA	0	0	0	0	0	0	0	1	0
-	-	-	-	-	-	1	1	NA	NA	NA	0	0	0	0	0	0	0	1	0
-	-	-	-	-	-	1	1	NA	NA	NA	0	0	0	0	0	0	0	0	1
-	-	-	-	-	-	1	1	NA	NA	NA	0	0	0	0	0	0	0	0	1
-	-	-	-	-	-	1	1	NA	NA	NA	0	0	0	0	0	0	0	0	1
p__Ascomycota	c__unidentified	o__unidentified	f__unidentified	g__unidentified	s__unidentified	1	1	UDB0517414	NA	NA	0	0	0	0	0	0	0	0	1
-	-	-	-	-	-	1	1	NA	NA	NA	0	0	0	0	0	0	0	0	1
-	-	-	-	-	-	1	1	NA	NA	NA	2	0	0	0	0	0	0	0	0
-	-	-	-	-	-	1	1	NA	NA	NA	1	0	0	0	0	0	0	0	0
-	-	-	-	-	-	1	1	NA	NA	NA	2	0	0	0	0	0	0	0	0
-	-	-	-	-	-	1	1	NA	NA	NA	1	0	0	0	0	0	0	0	0
-	-	-	-	-	-	1	1	NA	NA	NA	2	0	0	0	0	0	0	0	0
-	-	-	-	-	-	1	1	NA	NA	NA	2	0	0	0	0	0	0	0	0
-	-	-	-	-	-	1	1	NA	NA	NA	0	1	0	0	0	0	0	0	0
-	-	-	-	-	-	1	1	NA	NA	NA	0	2	0	0	0	0	0	0	0
p__Basidiomycota	c__Agaricomycetes	o__Cantharellales	f__Ceratobasidiaceae	g__Waitea	s__Waitea_circinata	1	2	JQ350865	JQ350864	NA	0	1	0	0	0	0	0	0	0
-	-	-	-	-	-	1	1	NA	NA	NA	0	2	0	0	0	0	0	0	0
-	-	-	-	-	-	1	1	NA	NA	NA	0	1	0	0	0	0	0	0	0
-	-	-	-	-	-	1	1	NA	NA	NA	0	0	1	0	0	0	0	0	0
-	-	-	-	-	-	1	1	NA	NA	NA	0	0	1	0	0	0	0	0	0
p__Ascomycota	c__Eurotiomycetes	o__Chaetothyriales	f__Herpotrichiellaceae	g__unidentified	s__unidentified	1	1	KC965763	NA	NA	0	0	1	0	0	0	0	0	0
-	-	-	-	-	-	1	1	NA	NA	NA	0	0	1	0	0	0	0	0	0
-	-	-	-	-	-	1	1	NA	NA	NA	0	0	1	0	0	0	0	0	0
-	-	-	-	-	-	1	1	NA	NA	NA	0	0	2	0	0	0	0	0	0
-	-	-	-	-	-	1	1	NA	NA	NA	0	0	0	2	0	0	0	0	0
-	-	-	-	-	-	1	1	NA	NA	NA	0	0	0	2	0	0	0	0	0
-	-	-	-	-	-	1	1	NA	NA	NA	0	0	0	0	1	0	0	0	0
-	-	-	-	-	-	1	1	NA	NA	NA	0	0	0	0	0	0	2	0	0
-	-	-	-	-	-	1	1	NA	NA	NA	0	0	0	0	0	0	1	0	0
-	-	-	-	-	-	1	1	NA	NA	NA	0	0	0	0	0	0	1	0	0
-	-	-	-	-	-	1	1	NA	NA	NA	0	0	0	0	0	0	0	1	0
-	-	-	-	-	-	1	1	NA	NA	NA	0	0	0	0	0	0	0	1	0
p__Ascomycota	c__Dothideomycetes	o__Capnodiales	f__Mycosphaerellaceae	g__Zymoseptoria	s__Zymoseptoria_passerinii	1	1	KJ528992	NA	NA	0	0	0	0	0	0	0	1	0
-	-	-	-	-	-	1	1	NA	NA	NA	0	0	0	0	0	0	0	1	0
-	-	-	-	-	-	1	1	NA	NA	NA	0	0	0	0	0	0	0	1	0
-	-	-	-	-	-	1	1	NA	NA	NA	0	0	0	0	0	0	0	0	1
-	-	-	-	-	-	1	1	NA	NA	NA	0	0	0	0	0	0	0	0	1
p__Ascomycota	c__Sordariomycetes	o__Microascales	f__Halosphaeriaceae	g__unidentified	s__unidentified	1	1	KU535776	NA	NA	0	0	0	0	0	0	0	0	1
p__Ascomycota	c__Saccharomycetes	o__Saccharomycetales	f__Saccharomycetales_fam_Incertae_sedis	g__Candida	s__Candida_parapsilosis	1	2	MF767673	KY418063	NA	0	0	0	0	0	0	0	0	1
-	-	-	-	-	-	1	1	NA	NA	NA	0	0	0	0	0	0	0	0	1
-	-	-	-	-	-	1	1	NA	NA	NA	0	0	0	0	0	0	0	0	2
